# Supplementary material for: Genome-wide examination of the transcriptional response to ecdysteroids 20-hydroxyecdysone and ponasterone A in Drosophila melanogaster
Source: BMC Genomics. 2011 Sep 29;12:475. doi: 10.1186/1471-2164-12-475 (PMC3228561; doi:10.1186/1471-2164-12-475)
Supplement: Additional file 1 — 20E-responsive genes in Kc167 cells after 2 and 4 hours of exposure to 0.5 μM 20E. Of the 27 genes induced by 0.5 μM 20E after 2 hours, one third are no longer up-regulated after 4 hours (group A) while the rest show similar levels of induction at both time points (group B). Many genes (51) are only significantly up-regulated after 4 hours of exposure to the hormone (group C). Likewise, genes that are repressed by 0.5 μM 20E are only detectable after 4 hours of treatment (group D). q-values determined by SAM represent the lowest false discover rate at which that gene is considered significant (see the Table 1 legend for details of q-values). A missing fold change value means that gene was either not represented by at least 2/3 spots and/or did not exhibit a coefficient of variation of at least 1 for that treatment across replicate arrays. [file 1471-2164-12-475-S1.XLS]

## Sheet: Table S1
Group	Gene ID	2hr	q-value	4hr	q-value	GenBank accession	FlyBase ID	Gene Name
B	CG7266	2.19335	0	4.06668	0	AE003530	FBgn0000565	Ecdysone-induced protein 28/29kD
B	CG11491	3.95373	0	3.58225	0	AE003421	FBgn0000210	broad
B	CG5346	2.45686	0	3.10185	0	AE003739	FBgn0038981	CG5346
B	CG5547	2.0126	0	2.87849	0	AA202828	FBgn0032482	Phosphoethanolamine cytidylyltransferase
B	CG15482	1.85776	0	2.74821	0	AE003639	FBgn0032483	CG15482
B	CG17760	1.7852	0	2.50821	0	AE003821	FBgn0033756	CG17760
B	CG4043	2.86224	0	2.44046	0	AA695032	FBgn0037815	Rrp46
C	CG11893	-1.07896		2.28518	0.619297	AE003751	FBgn0039316	CG11893
C	CG15711	1.42893	0	2.19698	0	AE003807	FBgn0034122	CG15711
C	CG4993	1.41524	0	2.10406	0	AA140816	FBgn0024734	PRL-1
B	CG4825	1.7301	0	2.1029	0	AA264255	FBgn0037010	CG4825
B	CG30104	1.85854	0	2.02826	0	AA141521	FBgn0050104	CG30104
B	CG4330	1.65916	0	2.0111	0	AA202479	FBgn0030452	CG4330
C	CG17819	-1.13321		2.00652	0.719887	AE003736	FBgn0038915	CG17819
B	CG5059	1.50625	0	2.0006	0.341245	AA540940	FBgn0037007	CG5059
C	CG5104	1.30475	1.65409	1.99208	0	AE003591	FBgn0037009	CG5104
C	CG6124	1.28577		1.97351	0	AA567902	FBgn0243514	eater
B	CG12591	1.70924	0	1.95121	0	AE003603	FBgn0037295	dpr16
B	CG5345	1.80571	0	1.91639	0	AA390480	FBgn0000566	Eip55E
C	CG31633	1.0009		1.89624	2.76148	AA540958	FBgn0051633	CG31633
C	CG3616	1.49914	0	1.86939	1.13014	AE003464	FBgn0015040	Cytochrome P450-9c1
C	CG5694	1.06784		1.86848	4.45387	AA264274	FBgn0032197	CG5694
C	CG2060	1.48856	0	1.83356	0	AA141362	FBgn0014469	Cytochrome P450-4e2
B	CG14523	1.62685	0	1.82712	0.401158	AA699205	FBgn0039612	CG14523
C	CG12665	1.06827		1.82686	3.56473	AE003446	FBgn0030103	Odorant-binding protein 8a
B	CG8127	2.22003	0	1.81342	0	AA141333	FBgn0000568	Ecdysone-induced protein 75B
C	CG6928	1.25863	0.67389	1.79787	0.341245	AA264208	FBgn0036240	CG6928
C	CG6163	-1.03767		1.79667	3.56473	AE003545	FBgn0036155	CG6163
C	CG7340	1.41861	0	1.79473	0	AA439330	FBgn0040493	granny smith
C	CG18315	1.02585		1.74822	2.76148	AC004713	FBgn0000109	Adenine phosphoribosyltransferase
C	CG18619	-1.02569		1.71579	1.50148	AA695760	FBgn0032202	CG18619
C	CG14028	1.1614		1.70966	2.76148	AE003609	FBgn0015031	cyclope
C	RH20790	1.03587		1.70247	2.76148	#N/A
C	CG10635	1.00363		1.69857	2.76148	AE003566	FBgn0035603	CG10635
C	CG3448	1.08565		1.69652	1.50148	AE003552	FBgn0035996	CG3448
C	CG13263	-1.07072		1.68434	2.76148	AC005133	FBgn0086907	Cytochrome c distal
C	CG11001	1.00813		1.68424	1.76151	AA390934	FBgn0013954	FK506-binding protein 2
C	CG5189	1.20004		1.64358	2.76148	AE003799	FBgn0034350	CG5189
C	LD04957	-1.07574		1.62701	0	#N/A
C	CG10751	-1.04804		1.61127	0	AE003803	FBgn0024196	roadblock
C	CG3733	-1.12551		1.60129	2.76148	AC010009	FBgn0250786	Chromodomain-helicase-DNA-binding protein 1
B	CG14526	1.52887	0	1.59478	0	AE003767	FBgn0027578	CG14526
C	CG3780	1.01243		1.58877	0.341245	AA263487	FBgn0015818	Spliceosomal protein on the X
C	CG14437	1.09702		1.58706	3.56473	AE003438	FBgn0029502	COQ7
C	CG17533	1.10101		1.57788	1.50148	AA696749	FBgn0063492	Glutathione S transferase E8
C	CG6579	1.37627	1.16315	1.57352	0	AE003635	FBgn0032422	CG6579
C	CG2062	1.27603	3.37711	1.56761	0	AE003837	FBgn0015034	Cytochrome P450-4e1
C	CG6353	1.10062		1.54324	0.835174	AE003735	FBgn0038893	CG6353
C	CG2947	-1.01614		1.5406	0	AA141830	FBgn0029676	CG2947
C	CG3214	1.10486		1.54002	3.56473	AE003582	FBgn0031436	CG3214
C	CG10091	-1.26759		1.53701	1.76151	AA735823	FBgn0038020	Glutathione S transferase D9
C	CG40228	1.10973		1.53542	1.50148	AABU01002142	FBgn0063670	CG40228
C	CG14802	-1.03728		1.53486	2.17103	AE003422	FBgn0026873	Mediator complex subunit 18
C	LP03115	1.10159		1.53301	2.76148	#N/A
C	LP07775	1.05355		1.52993	0	#N/A
C	CG5958	1.46977	0	1.5277	0.401158	AE003617	FBgn0031913	CG5958
C	CG17737	1.07709		1.52489	1.50148	AA141107	FBgn0035423	CG17737
C	CG9761	1.13051		1.52323	1.13014	AE003605	FBgn0027570	Neprilysin 2
C	CG11761	-1.08887		1.52303	1.50148	AE003829	FBgn0033528	translin
C	CG32230	1.0195		1.52158	0.401158	AA694861	FBgn0052230	CG32230
C	CG14029	1.2964	0	1.52051	0.835174	AC008324	FBgn0016076	vrille
C	CG12324	-1.0021		1.51295	3.56473	AA201544	FBgn0033555	Ribosomal protein S15Ab
C	CG17531	1.00678		1.51263	0.619297	AA202550	FBgn0063493	Glutathione S transferase E7
C	CG3532	-1.04888		1.51022	1.76151	AA141239	FBgn0037979	CG3532
B	CG1765	1.55412	0	1.50832		AA201657	FBgn0000546	Ecdysone receptor
C	CG16890	-1.0524		1.50671	3.56473	AE003407	FBgn0028932	CG16890
A	CG11652	1.55344	0	1.46532	0.401158	AA264244	FBgn0036194	CG11652
A	CG15009	1.58871	0	1.42564		AA246942	FBgn0001257	Ecdysone-inducible gene L2
A	CG8091	1.51264	0	1.40892	0	AA202030	FBgn0026404	Nedd2-like caspase
A	CG14073	1.51649	0	1.28487	2.76148	AE003519	FBgn0036814	CG14073
A	CG8363	1.50479	0	1.20475		AA141310	FBgn0020389	PAPS synthetase
A	CG11509	1.68285	0	1.06701		AE003421	FBgn0029584	CG11509
A	CG17149	1.57031	0.67389	1.02906		AA441358	FBgn0260397	Suppressor of variegation 3-3
A	CG13037	1.53308	0	-1.02845		AE003527	FBgn0260460	mitochondrial ribosomal protein S34
A	CG32662	1.5346	0	-1.28724	0.383589	AA695895	FBgn0052662	CG32662
D	CG10353	-1.05545		-1.50089	0	AE003487	FBgn0030349	CG10353
D	CG31904	-1.15217		-1.50253	3.56473	AA567379	FBgn0260479	CG31904
D	CG3135	-1.11733		-1.50331	0.619297	AE003438	FBgn0003390	shifted
D	CG8884	1.00154		-1.50435	0	AA201895	FBgn0013334	Synapse-associated protein 47kD
D	SD26211	-1.17697		-1.50504	0.383589	#N/A
D	CG3651	1.03719		-1.50527	2.17103	AA803989	FBgn0032974	CG3651
D	CG4001	-1.06429		-1.50722	0	AA540119	FBgn0003071	Phosphofructokinase
D	CG5977	1.10047		-1.50855	0.619297	AA820295	FBgn0039141	spastin
D	CG31431	-1.45746		-1.5136	0.493444	AE003736	FBgn0051431	CG31431
D	CG7002	-1.00201		-1.51487	0.835174	AB035891	FBgn0029167	Hemolectin
D	CG18492	-1.08801		-1.51613	0.619297	AA202994	FBgn0026323	TGF-beta activated kinase 1
D	CG3902	-1.31821		-1.51841	0	AA695084	FBgn0036824	CG3902
D	CG7235	-1.24725		-1.52318	0.719887	AE003610	FBgn0031728	Hsp60C
D	LD14961	-1.12448		-1.52634	0.493444	#N/A
D	CG7069	1.08577		-1.52735	0.493444	AE003738	FBgn0038952	CG7069
D	CG11347	-1.04111		-1.53391	0.383589	AA263392	FBgn0035542	CG11347
D	CG2522	-1.02725		-1.53554	0	AA142160	FBgn0010391	GTP-binding protein
D	CG4841	1.01513		-1.53907	0.719887	AA567559	FBgn0032622	CG4841
D	CG9805	-1.15771		-1.5467	0	AA141050	FBgn0037249	eIF3-S10
D	CG10689	-1.03708		-1.55061	0.493444	AA941520	FBgn0086444	lethal (2) 37Cb
D	CG17064	-1.09066		-1.55085	0.719887	AA201789	FBgn0033845	mars
D	CG7144	-1.05334		-1.55525	1.50148	AA141712	FBgn0025687	CG7144
D	CG12410	-1.19507		-1.55571	2.76148	AB210899	FBgn0000394	crossveinless
D	CG12065	1.00765		-1.55965	0.383589	AA540470	FBgn0030052	CG12065
D	CG5594	1.04496		-1.55998	0	AA141292	FBgn0025698	CG5594
D	CG10383	-1.12772		-1.56152	0	AA735656	FBgn0032699	CG10383
D	CG8351	-1.01914		-1.56259	0.383589	AA202292	FBgn0037632	Tcp-1eta
D	CG1059	-1.05951		-1.56494	0.719887	AA141369	FBgn0087013	Karyopherin beta 3
D	CG31794	1.04334		-1.56747	0.383589	AA142016	FBgn0041789	Paxillin
D	CG4501	-1.06468		-1.56805	1.50148	AA202657	FBgn0027348	bubblegum
D	CG17596	1.03592		-1.57737	0.619297	AE003574	FBgn0011285	RPS6-protein kinase-II
D	AT12172	-1.0109		-1.59254	0.619297	#N/A
D	CG10121	-1.02963		-1.59281	0.719887	AA697634	FBgn0035710	SP1173
D	CG12403	-1.00392		-1.59409	2.17103	AE003638	FBgn0020368	Vha68-1
D	CG2221	-1.01357		-1.59529	0.619297	AA201668	FBgn0028331	lethal (1) G0289
D	CG9389	1.00161		-1.5955	1.50148	AE003594	FBgn0037064	CG9389
D	CG5992	-1.02472		-1.59561	1.13014	AE003523	FBgn0036752	Adenosine deaminase-related growth factor A
D	CG8046	1.10415		-1.60624	2.76148	AE003834	FBgn0033388	CG8046
D	CG4060	1.08155		-1.60904	0	AA735521	FBgn0038487	TweedleW
D	CG7070	-1.0199		-1.60937	1.76151	AA246329	FBgn0003178	Pyruvate kinase
D	CG1151	-1.00294		-1.61639	0.493444	AA539345	FBgn0027527	Osiris 6
D	CG2092	-1.11944		-1.61992	0.493444	AA390489	FBgn0004243	scraps
D	CG8042	-1.01284		-1.62692	1.50148	AA439128	FBgn0027554	CG8042
D	CG1106	1.00267		-1.64083	2.17103	AA539495	FBgn0010225	Gelsolin
D	CG10576	-1.00144		-1.64084	0	AA140842	FBgn0035630	CG10576
D	CG12737	-1.03828		-1.64209	0.619297	AA201241	FBgn0025864	Calmodulin-binding protein related to a Rab3 GDP/GTP exchange protein
D	CG7920	1.08902		-1.64505	0	AA263239	FBgn0039737	CG7920
D	CG8222	-1.09116		-1.64721	0	AA141883	FBgn0032006	PDGF- and VEGF-receptor related
D	CG7122	-1.26589		-1.64981	0	AE003507	FBgn0030893	RhoGAP16F
D	CG15312	-1.11473		-1.65343	1.76151	AA201280	FBgn0030174	CG15312
D	CG1910	1.00353		-1.65546	0.493444	AA433188	FBgn0022349	CG1910
D	CG12070	-1.102		-1.67115	0.619297	AA202696	FBgn0000416	Saposin-related
D	CG10321	1.06903		-1.68649	1.13014	AA735860	FBgn0034643	CG10321
D	CG6020	1.0068		-1.6908	0.619297	AA567912	FBgn0037001	CG6020
D	CG13620	-1.05497		-1.697	0.493444	AA697105	FBgn0083077	molting defective
D	CG5036	1.00762		-1.70681	0.835174	AA567737	FBgn0028743	CG5036
D	CG8197	1.23336		-1.70895	0.383589	AE003835	FBgn0033369	CG8197
D	CG17888	-1.03491		-1.7109	0	AA568045	FBgn0016694	PAR-domain protein 1
D	CG11848	-1.13348		-1.71119	0.493444	AE003750	FBgn0039282	CG11848
D	CG7538	1.04586		-1.73935	0	AA246545	FBgn0014861	Minichromosome maintenance 2
D	CG7524	1.31571		-1.74131	1.13014	AA201492	FBgn0003501	Src oncogene at 64B
D	CG4747	1.04583		-1.76255	0.383589	AA201838	FBgn0043456	CG4747
D	CG17342	-1.19543		-1.76573	0.493444	AA391006	FBgn0017581	Lk6
D	CG2503	-1.05474		-1.77189	1.13014	AA201222	FBgn0010750	antimeros
D	CG8174	1.14974		-1.77316	0	AA201828	FBgn0026370	SRPK
D	CG10120	-1.05628		-1.79856	0	AA567704	FBgn0002719	Malic enzyme
D	CG7015	-1.08057		-1.80283	0.383589	AE003555	FBgn0035895	Upstream of N-ras
D	CG8801	-1.03343		-1.8402	0.619297	AA201281	FBgn0028473	CG8801
D	CG7831	1.07814		-1.91887	0.383589	AA201623	FBgn0002924	non-claret disjunctional
D	CG31366	-1.00396		-2.01021	0.493444	AA802879	FBgn0013275	Heat-shock-protein-70Aa
D	CG5436	1.14917		-2.12407	1.13014	AA697182	FBgn0001230	Heat shock protein 68
D	RE37789			-2.1305	4.45387	#N/A
D	CG3157	-1.05		-2.1688	1.13014	AC010009	FBgn0260639	gamma-Tubulin at 23C
D	CG12101	-1.11		-2.43112	0	AA201257	FBgn0015245	Heat shock protein 60
D	CG9244	1.13		-2.51187	1.76151	AA202059	FBgn0010100	Aconitase
D	CG2081	1.03		-2.56249	0	AE003485	FBgn0030262	Vago
D	CG18743	1.06		-2.90737	1.13014	AA567101	FBgn0013276	Heat-shock-protein-70Ab
