# Supplementary material for: Genome-wide examination of the transcriptional response to ecdysteroids 20-hydroxyecdysone and ponasterone A in Drosophila melanogaster
Source: BMC Genomics. 2011 Sep 29;12:475. doi: 10.1186/1471-2164-12-475 (PMC3228561; doi:10.1186/1471-2164-12-475)
Supplement: Additional file 2 — Extended version of Table 1. See Table 1 legend for details. [file 1471-2164-12-475-S2.XLSX]

## Sheet: Sheet1
Class	Gene ID	20E Fold difference	q value (%)	primary fold difference	q value (%)	GenBank accession	FBgn_Number	Gene Name	GOTERM_MF	GOTERM_BP
E	CG11491	3.5801	0	4.75305	0	AE003421	FBgn0000210	broad	DNA binding, cation binding, hydrolase activity, acting on ester bonds, metal ion binding, specific RNA polymerase II transcription factor activity,	autophagy, catabolism, cell death, cell fate commitment, cell-cell signaling, cellular metabolism, exocrine system development, eye development, gland development, imaginal disc development, larval or pupal development (sensu Insecta), metamorphosis, nervous system development, neurophysiological process, organ morphogenesis, photoreceptor cell differentiation, positive regulation of cellular pro…
E	CG5346	3.09513	0	2.91038	0	AE003739	FBgn0038981	CG5346	cation binding, metal ion binding,
E	CG4043	2.44528	0	2.68109	0	AA695032	FBgn0037815	Rrp46	RNA binding, hydrolase activity, acting on ester bonds, transferase activity, transferring phosphorus-containing groups,	cellular metabolism, macromolecule metabolism, primary metabolism,
E	CG5547	2.88786	0	2.49009	0	AA202828	FBgn0032482	Phosphoethanolamine cytidylyltransferase	transferase activity, transferring phosphorus-containing groups,	biosynthesis, cellular metabolism, nitrogen compound metabolism, primary metabolism,
E	CG14523	1.82766	0.401158	2.36935	0	AA699205	FBgn0039612	CG14523	peptidase activity,	cellular metabolism, macromolecule metabolism, primary metabolism,
E	CG3616	1.86607	1.13014	2.34815	0	AE003464	FBgn0015040	Cytochrome P450-9c1	monooxygenase activity,	cellular metabolism, establishment of localization, transport,
E	CG7340	1.79005	0	2.20938	0	AA439330	FBgn0040493	granny smith	cation binding, metal ion binding, peptidase activity,	cellular metabolism, macromolecule metabolism, primary metabolism,
E	CG4825	2.09943	0	2.13742	0	AA264255	FBgn0037010	CG4825	transferase activity, transferring phosphorus-containing groups,	biosynthesis, cellular metabolism, primary metabolism,
E	CG17760	2.51403	0	2.13131	0	AE003821	FBgn0033756	CG17760	hydrolase activity, acting on acid anhydrides, purine nucleotide binding,	cellular metabolism, hemopoietic or lymphoid organ development, macromolecule metabolism, mesoderm development, neurophysiological process, primary metabolism, sensory perception of chemical stimulus, signal transduction,
E	CG5345	1.91853	0	2.03162	0	AA390480	FBgn0000566	Eip55E	carbon-sulfur lyase activity,	cellular metabolism, nitrogen compound metabolism, primary metabolism,
E	CG15482	2.75108	0	1.82937	0	AE003639	FBgn0032483	CG15482	protein binding,
E	CG8127	1.81504	0	1.82922	0	AA141333	FBgn0000568	Ecdysone-induced protein 75B	DNA binding, ligand-dependent nuclear receptor activity, specific RNA polymerase II transcription factor activity,	cell death, cell proliferation, cell-cell signaling, cellular metabolism, exocrine system development, gametogenesis, gland development, larval or pupal development (sensu Insecta), molting cycle, positive regulation of cellular process, positive regulation of physiological process, primary metabolism, regulation of cellular physiological process, regulation of metabolism, response to chemical st…
E	CG8091	1.40444	0	1.79824	0	AA202030	FBgn0026404	Nedd2-like caspase	peptidase activity,	cell death, cell development, cellular metabolism, embryonic development (sensu Metazoa), exocrine system development, eye development, gametogenesis, gland development, larval or pupal development (sensu Insecta), macromolecule metabolism, metamorphosis, organ morphogenesis, positive regulation of cellular process, positive regulation of physiological process, primary metabolism, regulation of c…
E	CG6124	1.97247	0	1.75907	0	AA567902	FBgn0243514	eater	receptor binding,	cell-substrate adhesion, signal transduction,
E	CG4475	-1.06437		1.74222	0	AA697525	FBgn0020415	Imaginal disc growth factor 2	growth factor activity, hydrolase activity, acting on glycosyl bonds, receptor binding,	cell-cell signaling, imaginal disc development, signal transduction,
E	CG11586	1		1.73959	1.88587	AA949303	FBgn0035520	CG11586	cation binding, metal ion binding,
E	CG4993	2.09943	0	1.69935	0	AA140816	FBgn0024734	PRL-1	hydrolase activity, acting on ester bonds,	cellular metabolism, macromolecule metabolism, primary metabolism,
E	CG12792	-1.07923		1.69554	0	AA390915	FBgn0022288	lethal (2) 09851
E	CG14029	1.51572	0.835174	1.68034	0	AC008324	FBgn0016076	vrille	DNA binding, identical protein binding, protein dimerization activity,	appendage development (sensu Endopterygota), appendage morphogenesis, bristle morphogenesis, cell organization and biogenesis, cellular metabolism, cellular morphogenesis, circadian rhythm, ectoderm development, epidermal cell differentiation, imaginal disc development, larval or pupal development (sensu Insecta), locomotory behavior, metamorphosis, nervous system development, organ morphogenesis…
E	CG15009	1.42405		1.67517	0	AA246942	FBgn0001257	Ecdysone-inducible gene L2		cell adhesion,
E	CG2060	1.82766	0	1.67185	3.42251	AA141362	FBgn0014469	Cytochrome P450-4e2	monooxygenase activity,	cellular metabolism, establishment of localization, primary metabolism, transport,
E	CG12591	1.94531	0	1.62505	0	AE003603	FBgn0037295	dpr16		development,
E	CG32699	1.38511	0.401158	1.61743	0	AA201697	FBgn0052699	CG32699	cation binding, metal ion binding, transferase activity, transferring acyl groups,	metabolism,
E	CG7523	1.24833		1.61615	0	AE003718	FBgn0038533	CG7523
E	CG30337	1.04972		1.61543	3.55414	AA697442	FBgn0259246	bruchpilot	DNA binding, cytoskeletal protein binding,	cell cycle, cell organization and biogenesis, cellular localization, cellular metabolism, establishment of localization, macromolecule metabolism, primary metabolism, protein localization, transport,
E	CG5522	1.33793	1.50148	1.61243	0	AA263952	FBgn0034158	CG5522	small GTPase regulator activity,	signal transduction,
E	CG4330	2.01391	0	1.60959	0	AA202479	FBgn0030452	CG4330	anion transporter activity, cation transporter activity, electrochemical potential-driven transporter activity,	cellular metabolism, establishment of localization, macromolecule metabolism, primary metabolism, transport,
E	CG3587	1.49485	0.401158	1.60774	0	AA390913	FBgn0023521	CG3587
E	CG7458	1.07177		1.60539	0	AE003596	FBgn0037144	CG7458	cation transporter activity, electrochemical potential-driven transporter activity,	establishment of localization, macromolecule metabolism, primary metabolism, transport,
E	CG4827	1.16473		1.58702	0	AE003803	FBgn0034225	veil	hydrolase activity, acting on ester bonds, metal ion binding,	catabolism, cellular metabolism, primary metabolism,
E	CG7456	1.09429		1.55666	4.69869	AA264843	FBgn0032258	CG7456
E	CG11486	1.31039	0	1.5436	0	AA201315	FBgn0035397	CG11486	hydrolase activity, acting on ester bonds, purine nucleotide binding, transferase activity, transferring phosphorus-containing groups,	cellular metabolism, macromolecule metabolism, primary metabolism,
E	CG2062	1.56917	0	1.54065	0	AE003837	FBgn0015034	Cytochrome P450-4e1	monooxygenase activity,	cellular metabolism, establishment of localization, transport,
E	CG7001	-1.05702		1.53705	0	AA264698	FBgn0004462	Protein kinase-like 17E	purine nucleotide binding, transferase activity, transferring phosphorus-containing groups,	cell cycle, cellular metabolism, macromolecule metabolism, primary metabolism, signal transduction,
F	CG7266	4.05584	0			AE003530	FBgn0000565	Ecdysone-induced protein 28/29kD	oxidoreductase activity, acting on sulfur group of donors,	cell death, cellular metabolism, defense response, exocrine system development, gland development, larval or pupal development (sensu Insecta), macromolecule metabolism, nitrogen compound metabolism, primary metabolism,
F	CG11893	2.28153	0.619297			AE003751	FBgn0039316	CG11893	protein binding,
F	CG15711	2.20381	0			AE003807	FBgn0034122	CG15711
F	CG30104	2.02792	0			AA141521	FBgn0050104	CG30104	hydrolase activity, acting on ester bonds, metal ion binding,	catabolism, cellular metabolism, primary metabolism,
F	CG5059	2	0.341245			AA540940	FBgn0037007	CG5059
F	CG17819	2	0.719887			AE003736	FBgn0038915	CG17819	hydrolase activity, acting on acid anhydrides, purine nucleotide binding,	cell organization and biogenesis, cellular localization, cellular metabolism, establishment of localization, macromolecule metabolism, primary metabolism, protein localization, signal transduction, transport,
F	CG5104	1.98618	0			AE003591	FBgn0037009	CG5104	protein binding,
F	CG31633	1.89212	2.76148			AA540958	FBgn0051633	CG31633
F	CG5694	1.86607	4.45387			AA264274	FBgn0032197	CG5694	protein binding,
F	CG12665	1.82766	3.56473			AE003446	FBgn0030103	Odorant-binding protein 8a	odorant binding,	establishment of localization, transport,
F	CG6928	1.8025	0.341245			AA264208	FBgn0036240	CG6928	anion transporter activity, electrochemical potential-driven transporter activity,	cellular metabolism, establishment of localization, transport,
F	CG6163	1.8025	3.56473			AE003545	FBgn0036155	CG6163
F	CG18315	1.75321	2.76148			AC004713	FBgn0000109	Adenine phosphoribosyltransferase	transferase activity, transferring glycosyl groups,	cellular metabolism, primary metabolism,
F	CG18619	1.71713	1.50148			AA695760	FBgn0032202	CG18619	DNA binding, protein dimerization activity,	cellular metabolism, primary metabolism, regulation of cellular physiological process, regulation of metabolism,
F	RH20790	1.70527	2.76148			#N/A
F	CG14028	1.70527	2.76148			AE003609	FBgn0015031	cyclope	cation transporter activity, heme-copper terminal oxidase activity, oxidoreductase activity, acting on heme group of donors, primary active transporter activity,	cellular metabolism, establishment of localization, transport,
F	CG3448	1.69349	1.50148			AE003552	FBgn0035996	CG3448	protein binding,
F	CG10635	1.69349	2.76148			AE003566	FBgn0035603	CG10635	chaperone binding, unfolded protein binding,	cellular metabolism, macromolecule metabolism, primary metabolism,
F	CG11001	1.68179	1.76151			AA390934	FBgn0013954	FK506-binding protein 2	cis-trans isomerase activity, macrolide binding,	cellular metabolism, macromolecule metabolism, primary metabolism,
F	CG13263	1.68179	2.76148			AC005133	FBgn0086907	Cytochrome c distal	electron carrier activity,	cell death, cell development, cellular metabolism, establishment of localization, gametogenesis, positive regulation of enzyme activity, regulation of cellular physiological process, regulation of hydrolase activity, spermatid differentiation, transport,
F	CG2960	1.65864	0.719887			AA736173	FBgn0003941	Ribosomal protein L40	nucleic acid binding, protein binding, structural constituent of ribosome,	biosynthesis, catabolism, cell organization and biogenesis, cellular metabolism, macromolecule metabolism, primary metabolism, regulation of cellular physiological process, regulation of metabolism,
F	CG5189	1.64718	2.76148			AE003799	FBgn0034350	CG5189	protein binding,
F	CG17082	1.6245	0			AA201236	FBgn0039994	CG17082
F	CG10751	1.61328	0			AE003803	FBgn0024196	roadblock	hydrolase activity, acting on acid anhydrides,	brain development, cell development, cell motility, cell organization and biogenesis, cellular localization, cellular morphogenesis, establishment of localization, localization of cell, nervous system development, neuron differentiation, transport,
F	CG3733	1.60214	2.76148			AC010009	FBgn0250786	Chromodomain-helicase-DNA-binding protein 1	ATP-dependent helicase activity, DNA binding, DNA helicase activity, hydrolase activity, acting on acid anhydrides, purine nucleotide binding,	cell organization and biogenesis, cellular metabolism, macromolecule metabolism, primary metabolism, regulation of cellular physiological process, regulation of metabolism,
F	CG14526	1.59107	0			AE003767	FBgn0027578	CG14526	cation binding, metal ion binding, peptidase activity,	cellular metabolism, macromolecule metabolism, primary metabolism, signal transduction,
F	CG3780	1.59107	0.341245			AA263487	FBgn0015818	Spliceosomal protein on the X	RNA binding,	cellular metabolism, macromolecule metabolism, primary metabolism,
F	CG14437	1.59107	3.56473			AE003438	FBgn0029502	COQ7	protein binding,	biosynthesis, cellular metabolism, macromolecule metabolism, primary metabolism,
F	CG17533	1.58008	1.50148			AA696749	FBgn0063492	Glutathione S transferase E8	transferase activity, transferring alkyl or aryl (other than methyl) groups,
F	CG6579	1.56917	0			AE003635	FBgn0032422	CG6579
F	CG6353	1.54756	0.835174			AE003735	FBgn0038893	CG6353
F	CG14802	1.53688	2.17103			AE003422	FBgn0026873	Mediator complex subunit 18	general RNA polymerase II transcription factor activity,
F	CG40228	1.53688	1.50148			AABU01002142	FBgn0063670	CG40228	protein binding,
F	CG2947	1.53688	0			AA141830	FBgn0029676	CG2947	Hsc70 protein regulator activity, heat shock protein binding,	cellular metabolism, macromolecule metabolism, primary metabolism,
F	CG10091	1.53688	1.76151			AA735823	FBgn0038020	Glutathione S transferase D9	transferase activity, transferring alkyl or aryl (other than methyl) groups,	defense response, response to chemical stimulus,
F	CG3214	1.53688	3.56473			AE003582	FBgn0031436	CG3214	cation transporter activity, electron carrier activity, metal ion transporter activity, oxidoreductase activity, acting on NADH or NADPH, primary active transporter activity,	cellular metabolism, establishment of localization, transport,
F	LP03115	1.53688	2.76148			#N/A
F	CG5958	1.52626	0.401158			AE003617	FBgn0031913	CG5958	retinal binding, retinoid binding,	cellular metabolism, establishment of localization, macromolecule metabolism, primary metabolism, transport,
F	CG11761	1.52626	1.50148			AE003829	FBgn0033528	translin	DNA binding, identical protein binding,	cellular metabolism, macromolecule metabolism, primary metabolism,
F	CG32230	1.52626	0.401158			AA694861	FBgn0052230	CG32230	electron carrier activity, oxidoreductase activity, acting on NADH or NADPH,	cellular metabolism, establishment of localization, transport,
F	CG9761	1.52626	1.13014			AE003605	FBgn0027570	Neprilysin 2	cation binding, metal ion binding, peptidase activity,	cellular metabolism, macromolecule metabolism, primary metabolism, signal transduction,
F	CG17737	1.52626	1.50148			AA141107	FBgn0035423	CG17737	translation factor activity, nucleic acid binding, translation initiation factor activity,	biosynthesis, cellular metabolism, macromolecule metabolism, primary metabolism,
F	LP07775	1.52626	0			#N/A
F	CG17531	1.51572	0.619297			AA202550	FBgn0063493	Glutathione S transferase E7	transferase activity, transferring alkyl or aryl (other than methyl) groups,	cellular metabolism, defense response, response to chemical stimulus,
F	CG12324	1.51572	3.56473			AA201544	FBgn0033555	Ribosomal protein S15Ab	nucleic acid binding, structural constituent of ribosome,	biosynthesis, cellular metabolism, macromolecule metabolism, primary metabolism,
F	CG16890	1.50525	3.56473			AE003407	FBgn0028932	CG16890	protein binding,
F	CG3532	1.50525	1.76151			AA141239	FBgn0037979	CG3532	cytoskeletal protein binding,	cell cycle, cell organization and biogenesis,
F	CG1765	1.5	*			AA201657	FBgn0000546	Ecdysone receptor	DNA binding, cation binding, ligand-dependent nuclear receptor activity, metal ion binding,	aging, appendage development (sensu Endopterygota), appendage morphogenesis, autophagy, biosynthesis, brain development, cell death, cell development, cell motility, cell organization and biogenesis, cell-cell signaling, cellular metabolism, cellular morphogenesis, determination of adult life span, embryonic development (sensu Metazoa), establishment of localization, exocrine system development, …
G	CG3752	-1.31951	3.56473	-2.05249	2.10017	AA567509	FBgn0012036	Aldehyde dehydrogenase	oxidoreductase activity, acting on the aldehyde or oxo group of donors,	cellular metabolism,
H	CG5977	-1.50525	0.619297			AA820295	FBgn0039141	spastin	hydrolase activity, acting on acid anhydrides, purine nucleotide binding,	cell organization and biogenesis, cell-cell signaling, cellular localization, cellular metabolism, establishment of localization, locomotory behavior, macromolecule metabolism, neurophysiological process, positive regulation of cellular process, positive regulation of physiological process, primary metabolism, protein localization, regulation of cellular physiological process, transport,
H	CG4001	-1.50525	0			AA540119	FBgn0003071	Phosphofructokinase	transferase activity, transferring phosphorus-containing groups,	catabolism, cellular metabolism, macromolecule metabolism, primary metabolism,
H	CG8884	-1.50525	0			AA201895	FBgn0013334	Synapse-associated protein 47kD	protein binding,	cell-cell signaling, neurophysiological process,
H	CG10353	-1.50525	0			AE003487	FBgn0030349	CG10353	protein binding,
H	CG3135	-1.50525	0.619297			AE003438	FBgn0003390	shifted	receptor binding, transferase activity, transferring phosphorus-containing groups,	cell proliferation, cell-cell adhesion, cell-cell signaling, cellular metabolism, ectoderm development, macromolecule metabolism, nervous system development, primary metabolism, signal transduction,
H	CG31904	-1.50525	3.56473			AA567379	FBgn0260479	CG31904
H	CG3651	-1.50525	2.17103			AA803989	FBgn0032974	CG3651
H	SD26211	-1.50525	0.383589			#N/A			DNA binding,	cellular metabolism, macromolecule metabolism, primary metabolism,
H	CG7002	-1.51572	0.835174			AB035891	FBgn0029167	Hemolectin	polysaccharide binding, sugar binding,	cellular metabolism, defense response, macromolecule metabolism, nitrogen compound metabolism, primary metabolism, regulation of body fluids,
H	CG31431	-1.51572	0.493444			AE003736	FBgn0051431	CG31431		development,
H	CG18492	-1.51572	0.619297			AA202994	FBgn0026323	TGF-beta activated kinase 1	purine nucleotide binding, transferase activity, transferring phosphorus-containing groups,	cell death, cell organization and biogenesis, cellular metabolism, cellular morphogenesis, defense response, embryonic development (sensu Metazoa), embryonic morphogenesis, establishment of tissue polarity, eye development, imaginal disc development, immune response, larval or pupal development (sensu Insecta), macromolecule metabolism, metamorphosis, morphogenesis of an epithelium, organ morphog…
H	CG3902	-1.51572	0			AA695084	FBgn0036824	CG3902	oxidoreductase activity, acting on the CH-CH group of donors,	cellular metabolism, establishment of localization, primary metabolism, transport,
H	CG7235	-1.52626	0.719887			AE003610	FBgn0031728	Hsp60C	hydrolase activity, acting on acid anhydrides, purine nucleotide binding, unfolded protein binding,	cell organization and biogenesis, cellular localization, cellular metabolism, establishment of localization, macromolecule metabolism, primary metabolism, protein localization, transport,
H	CG7069	-1.52626	0.493444			AE003738	FBgn0038952	CG7069	transferase activity, transferring phosphorus-containing groups,	catabolism, cellular metabolism, macromolecule metabolism, primary metabolism,
H	LD14961	-1.52626	0.493444			#N/A
H	CG2522	-1.53688	0			AA142160	FBgn0010391	GTP-binding protein	RNA binding, hydrolase activity, acting on acid anhydrides, purine nucleotide binding, signal recognition particle binding,	cell development, cell organization and biogenesis, cellular localization, cellular morphogenesis, establishment of localization, nervous system development, neuron differentiation, protein localization, regulation of secretion, transport,
H	CG11347	-1.53688	0.383589			AA263392	FBgn0035542	CG11347	protein binding,
H	CG4841	-1.53688	0.719887			AA567559	FBgn0032622	CG4841	protein binding,
H	CG10689	-1.54756	0.493444			AA941520	FBgn0086444	lethal (2) 37Cb	ATP-dependent helicase activity, RNA helicase activity, hydrolase activity, acting on acid anhydrides, purine nucleotide binding,	cellular metabolism, macromolecule metabolism, primary metabolism,
H	CG9805	-1.54756	0			AA141050	FBgn0037249	eIF3-S10	translation factor activity, nucleic acid binding, translation initiation factor activity,	biosynthesis, cellular metabolism, macromolecule metabolism, primary metabolism, regulation of cellular physiological process, regulation of metabolism,
H	CG17064	-1.54756	0.719887			AA201789	FBgn0033845	mars	transferase activity, transferring phosphorus-containing groups,	cell-cell signaling,
H	CG5594	-1.55833	0			AA141292	FBgn0025698	CG5594	amino acid transporter activity, anion transporter activity, carboxylic acid transporter activity, cation transporter activity, electrochemical potential-driven transporter activity, polyamine transporter activity,	establishment of localization, transport,
H	CG8351	-1.55833	0.383589			AA202292	FBgn0037632	Tcp-1eta	hydrolase activity, acting on acid anhydrides, purine nucleotide binding, transferase activity, transferring phosphorus-containing groups, unfolded protein binding,	cellular metabolism, macromolecule metabolism, primary metabolism,
H	CG12410	-1.55833	2.76148			AB210899	FBgn0000394	crossveinless	protein binding,	embryonic development,
H	CG7144	-1.55833	1.50148			AA141712	FBgn0025687	CG7144	oxidoreductase activity, acting on the CH-NH group of donors,	catabolism, cellular metabolism, establishment of localization, nitrogen compound metabolism, primary metabolism, transport,
H	CG10383	-1.55833	0			AA735656	FBgn0032699	CG10383	binding,
H	CG12065	-1.55833	0.383589			AA540470	FBgn0030052	CG12065	DNA binding,	cellular metabolism, primary metabolism, regulation of cellular physiological process, regulation of metabolism,
H	CG4501	-1.56917	1.50148			AA202657	FBgn0027348	bubblegum	ligase activity, forming carbon-sulfur bonds,	cellular metabolism, primary metabolism,
H	CG1059	-1.56917	0.719887			AA141369	FBgn0087013	Karyopherin beta 3	protein carrier activity,	cell organization and biogenesis, cellular localization, establishment of localization, protein localization, transport,
H	CG31794	-1.56917	0.383589			AA142016	FBgn0041789	Paxillin	cation binding, metal ion binding,	cell motility, cell organization and biogenesis, establishment of localization, localization of cell,
H	CG17596	-1.58008	0.619297			AE003574	FBgn0011285	RPS6-protein kinase-II	purine nucleotide binding, transferase activity, transferring phosphorus-containing groups,	cell cycle, cellular metabolism, learning and/or memory, macromolecule metabolism, primary metabolism, signal transduction,
H	CG12403	-1.59107	2.17103			AE003638	FBgn0020368	Vha68-1	ATPase activity, coupled to transmembrane movement of ions, ATPase activity, coupled to transmembrane movement of substances, cation transporter activity, hydrolase activity, acting on acid anhydrides, primary active transporter activity, purine nucleotide binding,	biosynthesis, cellular metabolism, establishment of localization, primary metabolism, transport,
H	CG2221	-1.59107	0.619297			AA201668	FBgn0028331	lethal (1) G0289	receptor activity,
H	AT12172	-1.59107	0.619297			#N/A
H	CG5992	-1.59107	1.13014			AE003523	FBgn0036752	Adenosine deaminase-related growth factor A	adenosine deaminase activity, growth factor activity, hydrolase activity, acting on carbon-nitrogen (but not peptide) bonds, receptor binding,	biosynthesis, cell proliferation, cellular metabolism, primary metabolism,
H	CG9389	-1.59107	1.50148			AE003594	FBgn0037064	CG9389	hydrolase activity, acting on ester bonds,	cellular metabolism, primary metabolism, signal transduction,
H	CG10121	-1.59107	0.719887			AA697634	FBgn0035710	SP1173	molecular function unknown,	biological process unknown,
H	CG8046	-1.60214	2.76148			AE003834	FBgn0033388	CG8046	oxidoreductase activity, acting on CH-OH group of donors,	cellular metabolism, establishment of localization, transport,
H	CG7070	-1.61328	1.76151			AA246329	FBgn0003178	Pyruvate kinase	transferase activity, transferring phosphorus-containing groups,	catabolism, cellular metabolism, macromolecule metabolism, primary metabolism,
H	CG4060	-1.61328	0			AA735521	FBgn0038487	TweedleW	protein binding,
H	CG1151	-1.61328	0.493444			AA539345	FBgn0027527	Osiris 6	protein binding,
H	CG8042	-1.6245	1.50148			AA439128	FBgn0027554	CG8042	electron transporter activity,	cellular metabolism, establishment of localization, transport,
H	CG2092	-1.6245	0.493444			AA390489	FBgn0004243	scraps	cytoskeletal protein binding,	cell division, cell motility, cell organization and biogenesis, cellularization, establishment of localization, localization of cell,
H	CG10576	-1.6358	0			AA140842	FBgn0035630	CG10576	peptidase activity,	biosynthesis, cellular metabolism, macromolecule metabolism, primary metabolism,
H	CG1106	-1.6358	2.17103			AA539495	FBgn0010225	Gelsolin	cytoskeletal protein binding, electrochemical potential-driven transporter activity, sugar transporter activity,	cell organization and biogenesis, cellular metabolism, establishment of localization, macromolecule metabolism, primary metabolism, transport,
H	CG12737	-1.64718	0.619297			AA201241	FBgn0025864	Calmodulin-binding protein related to a Rab3 GDP/GTP exchange protein	calmodulin binding, small GTPase regulator activity,	neurophysiological process, sensory perception of light stimulus, signal transduction,
H	CG7920	-1.64718	0			AA263239	FBgn0039737	CG7920	transferase activity, transferring sulfur-containing groups,	cellular metabolism,
H	CG7122	-1.64718	0			AE003507	FBgn0030893	RhoGAP16F	GTPase activator activity,
H	CG8222	-1.64718	0			AA141883	FBgn0032006	PDGF- and VEGF-receptor related	purine nucleotide binding, transferase activity, transferring phosphorus-containing groups, transmembrane receptor activity,	cell motility, cell organization and biogenesis, cell proliferation, cellular metabolism, cellular morphogenesis, ectoderm development, embryonic hemopoiesis, embryonic organ development, establishment of localization, gametogenesis, hemocyte differentiation (sensu Arthropoda), hemopoietic or lymphoid organ development, localization of cell, macromolecule metabolism, nervous system development, p…
H	CG15312	-1.65864	1.76151			AA201280	FBgn0030174	CG15312	protein binding,	cell adhesion,
H	CG1910	-1.65864	0.493444			AA433188	FBgn0022349	CG1910	molecular function unknown,	biological process unknown,
H	CG12070	-1.67018	0.619297			AA202696	FBgn0000416	Saposin-related		cellular metabolism, establishment of localization, primary metabolism, transport,
H	CG10321	-1.68179	1.13014			AA735860	FBgn0034643	CG10321	cation binding, metal ion binding,
H	CG6020	-1.69349	0.619297			AA567912	FBgn0037001	CG6020	cation transporter activity, electron carrier activity, metal ion transporter activity, oxidoreductase activity, acting on NADH or NADPH, primary active transporter activity,	cellular metabolism, establishment of localization, transport,
H	CG13620	-1.69349	0.493444			AA697105	FBgn0083077	molting defective	cation binding, metal ion binding,
H	CG5036	-1.70527	0.835174			AA567737	FBgn0028743	CG5036	regulator of G-protein signaling activity, small GTPase regulator activity,	regulation of signal transduction, signal transduction,
H	CG8197	-1.70527	0.383589			AE003835	FBgn0033369	CG8197
H	CG17888	-1.70527	0			AA568045	FBgn0016694	PAR-domain protein 1	DNA binding, identical protein binding, protein dimerization activity,	cellular metabolism, circadian rhythm, mesoderm development, primary metabolism, regulation of cellular physiological process, regulation of metabolism,
H	CG11848	-1.71713	0.493444			AE003750	FBgn0039282	CG11848	binding,
H	CG7538	-1.7411	0			AA246545	FBgn0014861	Minichromosome maintenance 2	DNA binding, DNA helicase activity, hydrolase activity, acting on acid anhydrides, purine nucleotide binding,	cell organization and biogenesis, cell proliferation, cellular metabolism, macromolecule metabolism, primary metabolism,
H	CG7524	-1.7411	1.13014			AA201492	FBgn0003501	Src oncogene at 64B	purine nucleotide binding, transferase activity, transferring phosphorus-containing groups,	brain development, cell organization and biogenesis, cellular metabolism, cellularization, chemosensory behavior, embryonic development (sensu Metazoa), embryonic morphogenesis, gametogenesis, intercellular bridge organization and biogenesis, learning and/or memory, macromolecule metabolism, morphogenesis of an epithelium, nervous system development, primary metabolism, regulation of cellular phy…
H	CG17342	-1.76541	0.493444			AA391006	FBgn0017581	Lk6	purine nucleotide binding, transferase activity, transferring phosphorus-containing groups,	cell organization and biogenesis, cellular metabolism, macromolecule metabolism, primary metabolism, signal transduction,
H	CG4747	-1.76541	0.383589			AA201838	FBgn0043456	CG4747	oxidoreductase activity, acting on CH-OH group of donors,	catabolism, cellular metabolism, macromolecule metabolism, primary metabolism,
H	CG8174	-1.77769	0			AA201828	FBgn0026370	SRPK	purine nucleotide binding, transferase activity, transferring phosphorus-containing groups,	cellular metabolism, macromolecule metabolism, primary metabolism,
H	CG2503	-1.77769	1.13014			AA201222	FBgn0010750	antimeros	cytoskeletal protein binding,
H	CG7015	-1.8025	0.383589			AE003555	FBgn0035895	Upstream of N-ras	DNA binding,	cellular metabolism, primary metabolism, regulation of cellular physiological process, regulation of metabolism,
H	CG10120	-1.8025	0			AA567704	FBgn0002719	Malic enzyme	carbon-carbon lyase activity, coenzyme binding, metal ion binding, oxidoreductase activity, acting on CH-OH group of donors,	catabolism, cellular metabolism, macromolecule metabolism, primary metabolism,
H	CG8801	-1.84038	0.619297			AA201281	FBgn0028473	CG8801	hydrolase activity, acting on acid anhydrides, purine nucleotide binding,	cell proliferation,
H	CG7831	-1.91853	0.383589			AA201623	FBgn0002924	non-claret disjunctional	cytoskeletal protein binding, minus-end-directed microtubule motor activity, purine nucleotide binding,	cell cycle, cell organization and biogenesis, cellular localization, chromosome segregation, establishment of localization, macromolecule metabolism, primary metabolism, protein localization, transport,
H	CG31366	-2.01391	0.493444			AA802879	FBgn0013275	Heat-shock-protein-70Aa	purine nucleotide binding,	cellular metabolism, defense response, macromolecule metabolism, primary metabolism, response to chemical stimulus, response to heat, response to temperature stimulus, response to unfolded protein,
H	CG5436	-2.12874	1.13014			AA697182	FBgn0001230	Heat shock protein 68	purine nucleotide binding, unfolded protein binding,	aging, cellular metabolism, defense response, determination of adult life span, macromolecule metabolism, primary metabolism, response to heat, response to temperature stimulus,
H	CG14904	-2.12874	4.45387			AA698856	FBgn0020907	Sarcoplasmic calcium-binding protein 2	cation binding, hydrolase activity, acting on acid anhydrides, metal ion binding,
H	CG3157	-2.17347	1.13014			AC010009	FBgn0260639	gamma-Tubulin at 23C	cytoskeletal protein binding, hydrolase activity, acting on acid anhydrides, purine nucleotide binding,	cell cycle, cell motility, cell organization and biogenesis, cellular localization, cellular metabolism, chromosome segregation, establishment of localization, localization of cell, macromolecule metabolism, primary metabolism, protein localization, transport,
H	CG12101	-2.42839	0			AA201257	FBgn0015245	Heat shock protein 60	hydrolase activity, acting on acid anhydrides, purine nucleotide binding, unfolded protein binding,	cell organization and biogenesis, cellular localization, cellular metabolism, establishment of localization, macromolecule metabolism, primary metabolism, protein localization, response to heat, response to temperature stimulus, transport,
H	CG9244	-2.51403	1.76151			AA202059	FBgn0010100	Aconitase	carbon-oxygen lyase activity,	biosynthesis, catabolism, cellular metabolism, macromolecule metabolism, nitrogen compound metabolism, primary metabolism,
H	CG2081	-2.56685	0			AE003485	FBgn0030262	Vago
H	CG18743	-2.90795	1.13014			AA567101	FBgn0013276	Heat-shock-protein-70Ab	purine nucleotide binding,	cellular metabolism, defense response, macromolecule metabolism, primary metabolism, response to chemical stimulus, response to heat, response to temperature stimulus, response to unfolded protein,
