# Supplementary material for: Genome-wide examination of the transcriptional response to ecdysteroids 20-hydroxyecdysone and ponasterone A in Drosophila melanogaster
Source: BMC Genomics. 2011 Sep 29;12:475. doi: 10.1186/1471-2164-12-475 (PMC3228561; doi:10.1186/1471-2164-12-475)
Supplement: Additional file 4 — Genes identified as part of the transcriptional response to either 20E or PoA. Genes that exhibit a 1.5 fold change or greater to 0.0625 μM PoA in Kc167 cells or to either 10 μM 20E (20E high) or 0.5 μM 20E (20E) in Kc cells or to 0.5 μM 20E in salivary glands (glands) are listed. q-values determined by SAM represent the significance of fold change reported (see the Table 1 legend for details of q-values). [file 1471-2164-12-475-S4.XLS]

## Sheet: Sheet1
Gene ID	0.5uM 20E (glands)	q value (%)	0.5uM 20E	q value (%)	10uM 20E	q value (%)	0.0625 uM PoA	q value (%)	Induced By	Repressed By	GenBank Accession	FBgn_Number	Gene Name	GOTERM_MF	GOTERM_BP
CG7266	1.07996		4.06668	0	3.57578	0	3.51496	0	0.5um 20E, 10uM 20E, 0.0625 uM PoA		AE003530	FBgn0000565	Ecdysone-induced protein 28/29kD	oxidoreductase activity, acting on sulfur group of donors,	cell death, cellular metabolism, defense response, exocrine system development, gland development, larval or pupal development (sensu Insecta), macromolecule metabolism, nitrogen compound metabolism, primary metabolism,
CG11491	1.02219		3.58225	0	3.85312	0	6.6919		0.5um 20E, 10uM 20E		AE003421	FBgn0000210	broad	cell, organelle,	central nervous system development, central nervous system remodeling (sensu Insecta), eye development (sensu Endopterygota), eye morphogenesis, eye-antennal disc development, histolysis, imaginal disc morphogenesis, metamorphosis (sensu Insecta), nucleobase, nucleoside, nucleotide and nucleic acid metabolism, photoreceptor cell fate commitment, positive regulation of cellular physiological proce…
CG5346	1.32867		3.10185	0	2.87899	0	3.49463	0	0.5um 20E, 10uM 20E, 0.0625 uM PoA		AE003739	FBgn0038981	CG5346	cation binding, metal ion binding,
CG5547	1.1898		2.87849	0	2.90815	0	2.48729	0	0.5um 20E, 10uM 20E, 0.0625 uM PoA		AA202828	FBgn0032482	Phosphoethanolamine cytidylyltransferase	transferase activity, transferring phosphorus-containing groups,	biosynthesis, cellular metabolism, nitrogen compound metabolism, primary metabolism,
CG15482	1.06356		2.74821	0	2.27118	0	1.09932		0.5um 20E, 10uM 20E		AE003639	FBgn0032483	CG15482	protein binding,
CG17760			2.50821	0	2.08379	0	1.65716	0	0.5um 20E, 10uM 20E, 0.0625 uM PoA		AE003821	FBgn0033756	CG17760	hydrolase activity, acting on acid anhydrides, purine nucleotide binding,	cellular metabolism, hemopoietic or lymphoid organ development, macromolecule metabolism, mesoderm development, neurophysiological process, primary metabolism, sensory perception of chemical stimulus, signal transduction,
CG4043	1.95379	0	2.44046	0	2.39508	0	1.47507	0.112723	0.5uM 20E (glands), 0.5um 20E, 10uM 20E		AA695032	FBgn0037815	Rrp46	RNA binding, hydrolase activity, acting on ester bonds, transferase activity, transferring phosphorus-containing groups,	cellular metabolism, macromolecule metabolism, primary metabolism,
CG11893	-1.33246	0.44969	2.28518	0.619297	1.21802				0.5um 20E		AE003751	FBgn0039316	CG11893	protein binding,
CG15711	1.07835		2.19698	0	1.62557	0	1.74096	0	0.5um 20E, 10uM 20E, 0.0625 uM PoA		AE003807	FBgn0034122	CG15711
CG4993			2.10406	0	2.12403	0	1.57932	0	0.5um 20E, 10uM 20E, 0.0625 uM PoA		AA140816	FBgn0024734	PRL-1	hydrolase activity, acting on ester bonds,	cellular metabolism, macromolecule metabolism, primary metabolism,
CG4825	1.02942		2.1029	0	2.17278	0	2.562	0	0.5um 20E, 10uM 20E, 0.0625 uM PoA		AA264255	FBgn0037010	CG4825	transferase activity, transferring phosphorus-containing groups,	biosynthesis, cellular metabolism, primary metabolism,
CG30104	-1.08908		2.02826	0	2.39941	0	2.38504		0.5um 20E, 10uM 20E		AA141521	FBgn0050104	CG30104	hydrolase activity, acting on ester bonds, metal ion binding,	catabolism, cellular metabolism, primary metabolism,
CG4330	1.372	3.35443	2.0111	0	1.44623	0			0.5um 20E		AA202479	FBgn0030452	CG4330	anion transporter activity, cation transporter activity, electrochemical potential-driven transporter activity,	cellular metabolism, establishment of localization, macromolecule metabolism, primary metabolism, transport,
CG17819			2.00652	0.719887	-1.33407				0.5um 20E		AE003736	FBgn0038915	CG17819	hydrolase activity, acting on acid anhydrides, purine nucleotide binding,	cell organization and biogenesis, cellular localization, cellular metabolism, establishment of localization, macromolecule metabolism, primary metabolism, protein localization, signal transduction, transport,
CG5059	1.2964		2.0006	0.341245	2.16508	0	1.42401	0	0.5um 20E, 10uM 20E		AA540940	FBgn0037007	CG5059
CG5104			1.99208	0	1.74658	0	1.48249	0.726625	0.5um 20E, 10uM 20E		AE003591	FBgn0037009	CG5104	protein binding,
CG6124			1.97351	0	2.52372	0	2.20239	0	0.5um 20E, 10uM 20E, 0.0625 uM PoA		AA567902	FBgn0243514	eater	receptor binding,	cell-substrate adhesion, signal transduction,
CG8249			1.95689		2.74539	0	2.15898		10uM 20E		AA141213	FBgn0034045	CG8249	electrochemical potential-driven transporter activity, sugar transporter activity,	establishment of localization, macromolecule metabolism, primary metabolism, transport,
CG12591			1.95121	0	2.61526	0	1.96616		0.5um 20E, 10uM 20E		AE003603	FBgn0037295	dpr16		development,
CG5345	-1.05128		1.91639	0	2.18021	0	3.02126	0	0.5um 20E, 10uM 20E, 0.0625 uM PoA		AA390480	FBgn0000566	Eip55E	carbon-sulfur lyase activity,	cellular metabolism, nitrogen compound metabolism, primary metabolism,
CG31633	-1.31391		1.89624	2.76148	1.24423	2.73769	-1.16639	0.276895	0.5um 20E		AA540958	FBgn0051633	CG31633
CG3616	-1.20559		1.86939	1.13014	1.51751	0			0.5um 20E, 10uM 20E		AE003464	FBgn0015040	Cytochrome P450-9c1	monooxygenase activity,	cellular metabolism, establishment of localization, transport,
CG5694	-1.16573		1.86848	4.45387	1.1616		1.28855	0.726625	0.5um 20E		AA264274	FBgn0032197	CG5694	protein binding,
CG2060	-1.03552		1.83356	0	2.04779	0	2.02105	0	0.5um 20E, 10uM 20E, 0.0625 uM PoA		AA141362	FBgn0014469	Cytochrome P450-4e2	monooxygenase activity,	cellular metabolism, establishment of localization, primary metabolism, transport,
CG14523			1.82712	0.401158	2.04071	0	1.80888	0	0.5um 20E, 10uM 20E, 0.0625 uM PoA		AA699205	FBgn0039612	CG14523	peptidase activity,	cellular metabolism, macromolecule metabolism, primary metabolism,
CG12665	1.49907		1.82686	3.56473	-1.16545		-1.06577		0.5um 20E		AE003446	FBgn0030103	Odorant-binding protein 8a	odorant binding,	establishment of localization, transport,
CG8127	1.6399	0	1.81342	0	1.71137	0	1.78983	0	0.5uM 20E (glands), 0.5um 20E, 10uM 20E, 0.0625 uM PoA		AA141333	FBgn0000568	Ecdysone-induced protein 75B	DNA binding, ligand-dependent nuclear receptor activity, specific RNA polymerase II transcription factor activity,	cell death, cell proliferation, cell-cell signaling, cellular metabolism, exocrine system development, gametogenesis, gland development, larval or pupal development (sensu Insecta), molting cycle, positive regulation of cellular process, positive regulation of physiological process, primary metabolism, regulation of cellular physiological process, regulation of metabolism, response to chemical st…
CG6928	1.53509		1.79787	0.341245	1.49414	0	1.07347		0.5um 20E		AA264208	FBgn0036240	CG6928	anion transporter activity, electrochemical potential-driven transporter activity,	cellular metabolism, establishment of localization, transport,
CG6163	1.06293		1.79667	3.56473	1.09588		1.68435	0.143176	0.5um 20E, 0.0625 uM PoA		AE003545	FBgn0036155	CG6163
CG7340	1.68073	0	1.79473	0	1.79191	0	1.94467	0	0.5uM 20E (glands), 0.5um 20E, 10uM 20E, 0.0625 uM PoA		AA439330	FBgn0040493	granny smith	cation binding, metal ion binding, peptidase activity,	cellular metabolism, macromolecule metabolism, primary metabolism,
CG18315	1.01171		1.74822	2.76148	1.12615		1.39737	0.487361	0.5um 20E		AC004713	FBgn0000109	Adenine phosphoribosyltransferase	transferase activity, transferring glycosyl groups,	cellular metabolism, primary metabolism,
CG10675	1.51809		1.73068	3.56473	1.57325	0	-1.25125		0.5um 20E, 10uM 20E		AA803419	FBgn0039328	CHKov2
CG18619	1.00286		1.71579	1.50148	1.19449		1.56201	0.112723	0.5um 20E, 0.0625 uM PoA		AA695760	FBgn0032202	CG18619	DNA binding, protein dimerization activity,	cellular metabolism, primary metabolism, regulation of cellular physiological process, regulation of metabolism,
CG14028	-1.06813		1.70966	2.76148	1.29083	0.23578	1.18853	1.85895	0.5um 20E		AE003609	FBgn0015031	cyclope	cation transporter activity, heme-copper terminal oxidase activity, oxidoreductase activity, acting on heme group of donors, primary active transporter activity,	cellular metabolism, establishment of localization, transport,
RH20790	1.05925		1.70247	2.76148	1.08852		1.34196	3.8083	0.5um 20E		N/A
CG10635			1.69857	2.76148	1.0638		1.47376	0.0675052	0.5um 20E		AE003566	FBgn0035603	CG10635	chaperone binding, unfolded protein binding,	cellular metabolism, macromolecule metabolism, primary metabolism,
CG3448	-1.06068		1.69652	1.50148	1.30299	0.29873	-1.32374	0.112723	0.5um 20E		AE003552	FBgn0035996	CG3448	protein binding,
CG13263			1.68434	2.76148	1.23533	2.73769	1.0432		0.5um 20E		AC005133	FBgn0086907	Cytochrome c distal	electron carrier activity,	cell death, cell development, cellular metabolism, establishment of localization, gametogenesis, positive regulation of enzyme activity, regulation of cellular physiological process, regulation of hydrolase activity, spermatid differentiation, transport,
CG11001	-1.03213		1.68424	1.76151	-1.11354		1.2631	1.85895	0.5um 20E		AA390934	FBgn0013954	FK506-binding protein 2	cis-trans isomerase activity, macrolide binding,	cellular metabolism, macromolecule metabolism, primary metabolism,
CG8674	-1.16392		1.6672		1.01696		1.5223	0	0.0625 uM PoA		AA696896	FBgn0021856	lethal (2) k14505	protein binding,
CG2960	1.05307		1.66122	0.719887	1.13721		1.08003		0.5um 20E		AA736173	FBgn0003941	Ribosomal protein L40
CG5189			1.64358	2.76148	1.08429		-1.06137		0.5um 20E		AE003799	FBgn0034350	CG5189	protein binding,
CG17082	-1.07138		1.62701	0	1.12095		1.40424	0.156078	0.5um 20E		AA201236	FBgn0039994	CG17082
CG10751			1.61127	0	1.08679		1.24234		0.5um 20E		AE003803	FBgn0024196	roadblock	hydrolase activity, acting on acid anhydrides,	brain development, cell development, cell motility, cell organization and biogenesis, cellular localization, cellular morphogenesis, establishment of localization, localization of cell, nervous system development, neuron differentiation, transport,
RE63504	1.14729		1.60192		1		1.85439	0	0.0625 uM PoA		N/A
CG3733			1.60129	2.76148	-1.21127				0.5um 20E		AC010009	FBgn0250786	Chromodomain-helicase-DNA-binding protein 1	ATP-dependent helicase activity, DNA binding, DNA helicase activity, hydrolase activity, acting on acid anhydrides, purine nucleotide binding,	cell organization and biogenesis, cellular metabolism, macromolecule metabolism, primary metabolism, regulation of cellular physiological process, regulation of metabolism,
CG14526	1.06222		1.59478	0	1.72869	0	1.20628	0.726625	0.5um 20E, 10uM 20E		AE003767	FBgn0027578	CG14526	cation binding, metal ion binding, peptidase activity,	cellular metabolism, macromolecule metabolism, primary metabolism, signal transduction,
CG3780	1.15722	2.36619	1.58877	0.341245	1.16399		1.36848	0.143176	0.5um 20E		AA263487	FBgn0015818	Spliceosomal protein on the X	RNA binding,	cellular metabolism, macromolecule metabolism, primary metabolism,
CG14437			1.58706	3.56473	1.2673	0.29873			0.5um 20E		AE003438	FBgn0029502	COQ7	protein binding,	biosynthesis, cellular metabolism, macromolecule metabolism, primary metabolism,
CG17533	1.07535		1.57788	1.50148	1.08549		-1.00093		0.5um 20E		AA696749	FBgn0063492	Glutathione S transferase E8	transferase activity, transferring alkyl or aryl (other than methyl) groups,
CG6579	1.94117	0	1.57352	0	2.33088	0	1.43014	0	0.5uM 20E (glands), 0.5um 20E, 10uM 20E		AE003635	FBgn0032422	CG6579
CG2062	-1.33036		1.56761	0	1.66119	0	1.20017		0.5um 20E, 10uM 20E		AE003837	FBgn0015034	Cytochrome P450-4e1	monooxygenase activity,	cellular metabolism, establishment of localization, transport,
CG6353			1.54324	0.835174	1.17109	1.0049	-1.14074	0.143176	0.5um 20E		AE003735	FBgn0038893	CG6353
CG2947	1.40434	1.80717	1.5406	0	1.11324		1.13568	0.726625	0.5um 20E		AA141830	FBgn0029676	CG2947	Hsc70 protein regulator activity, heat shock protein binding,	cellular metabolism, macromolecule metabolism, primary metabolism,
CG3214			1.54002	3.56473	1.04056		1.49754	0.156078	0.5um 20E		AE003582	FBgn0031436	CG3214	cation transporter activity, electron carrier activity, metal ion transporter activity, oxidoreductase activity, acting on NADH or NADPH, primary active transporter activity,	cellular metabolism, establishment of localization, transport,
CG10091			1.53701	1.76151	1.04504		1.01212		0.5um 20E		AA735823	FBgn0038020	Glutathione S transferase D9	transferase activity, transferring alkyl or aryl (other than methyl) groups,	defense response, response to chemical stimulus,
CG40228	-1.09933		1.53542	1.50148	1.00298		1.23998	0.487361	0.5um 20E		AABU01002142	FBgn0063670	CG40228	protein binding,
CG14802			1.53486	2.17103	1.08807		1.22381	0.726625	0.5um 20E		AE003422	FBgn0026873	Mediator complex subunit 18	general RNA polymerase II transcription factor activity,
LP03115	1.04515		1.53301	2.76148	1.13787		1.25211	0.112723	0.5um 20E		N/A
LP07775	-1.04285		1.52993	0	1.03545		1.02638		0.5um 20E		N/A
CG5958	-1.16095		1.5277	0.401158	1.65433	0	1.82099	0	0.5um 20E, 10uM 20E, 0.0625 uM PoA		AE003617	FBgn0031913	CG5958	retinal binding, retinoid binding,	cellular metabolism, establishment of localization, macromolecule metabolism, primary metabolism, transport,
CG17737	-1.08137		1.52489	1.50148	1.04906		1.23579	1.14273	0.5um 20E		AA141107	FBgn0035423	CG17737	translation factor activity, nucleic acid binding, translation initiation factor activity,	biosynthesis, cellular metabolism, macromolecule metabolism, primary metabolism,
CG9761	1.23936		1.52323	1.13014	1.05932				0.5um 20E		AE003605	FBgn0027570	Neprilysin 2	cation binding, metal ion binding, peptidase activity,	cellular metabolism, macromolecule metabolism, primary metabolism, signal transduction,
CG11761			1.52303	1.50148	-1.02989		1.16227		0.5um 20E		AE003829	FBgn0033528	translin	DNA binding, identical protein binding,	cellular metabolism, macromolecule metabolism, primary metabolism,
CG32230	1.04383		1.52158	0.401158	1.00426		1.10215	1.85895	0.5um 20E		AA694861	FBgn0052230	CG32230	electron carrier activity, oxidoreductase activity, acting on NADH or NADPH,	cellular metabolism, establishment of localization, transport,
CG14029	1.34051		1.52051	0.835174	2.2374	0	2.02151	0	0.5um 20E, 10uM 20E, 0.0625 uM PoA		AC008324	FBgn0016076	vrille	DNA binding, identical protein binding, protein dimerization activity,	appendage development (sensu Endopterygota), appendage morphogenesis, bristle morphogenesis, cell organization and biogenesis, cellular metabolism, cellular morphogenesis, circadian rhythm, ectoderm development, epidermal cell differentiation, imaginal disc development, larval or pupal development (sensu Insecta), locomotory behavior, metamorphosis, nervous system development, organ morphogenesis…
RE28720			1.51594	3.56473	1.66854	0	1.5438	0	0.5um 20E, 10uM 20E, 0.0625 uM PoA		N/A
CG12324	1.05314		1.51295	3.56473	1.06416		1.30105	1.14273	0.5um 20E		AA201544	FBgn0033555	Ribosomal protein S15Ab	nucleic acid binding, structural constituent of ribosome,	biosynthesis, cellular metabolism, macromolecule metabolism, primary metabolism,
CG17531	1.05318		1.51263	0.619297	1.16354		-1.15828	0.156078	0.5um 20E		AA202550	FBgn0063493	Glutathione S transferase E7	transferase activity, transferring alkyl or aryl (other than methyl) groups,	cellular metabolism, defense response, response to chemical stimulus,
CG3532	1.07261		1.51022	1.76151	1.09964		1.21789	0.143176	0.5um 20E		AA141239	FBgn0037979	CG3532	cytoskeletal protein binding,	cell cycle, cell organization and biogenesis,
CG1765	2.02637	0	1.50832		1.55494	0	1.86225		0.5uM 20E (glands), 10uM 20E		AA201657	FBgn0000546	Ecdysone receptor	DNA binding, cation binding, ligand-dependent nuclear receptor activity, metal ion binding,	aging, appendage development (sensu Endopterygota), appendage morphogenesis, autophagy, biosynthesis, brain development, cell death, cell development, cell motility, cell organization and biogenesis, cell-cell signaling, cellular metabolism, cellular morphogenesis, determination of adult life span, embryonic development (sensu Metazoa), establishment of localization, exocrine system development, …
CG16890			1.50671	3.56473	1.09682		1.26245	1.85895	0.5um 20E		AE003407	FBgn0028932	CG16890	protein binding,
CG4930	-1.10083		1.49823	0.401158	1.59449	0	1.06929		10uM 20E		AA941281	FBgn0028515	Endonuclease G inhibitor
RH68619	-1.12622		1.48886	0	1.74576	0	1.6778	0	10uM 20E, 0.0625 uM PoA		N/A
CG17510	-1.11161		1.46949	0.719887	-1.04233		1.53555	0	0.0625 uM PoA		AE003786	FBgn0039969	CG17510	protein binding,
CG11652	2.01687	0	1.46532	0.401158	1.56507	0	2.01453	0	0.5uM 20E (glands), 10uM 20E, 0.0625 uM PoA		AA264244	FBgn0036194	CG11652	protein binding,	defense response,
CG5047			1.45813	4.45387	1.69232	0	1.70073	0	10uM 20E, 0.0625 uM PoA		AA140936	FBgn0037008	-	protein binding,
CG3781	1.16543		1.45237	1.76151	1.59296	0	2.92674	0	10uM 20E, 0.0625 uM PoA		AE003437	FBgn0029853	CG3781	molecular function unknown,	biological process unknown,
CG15009	1.53594	0	1.42564		1.8183	0	-1.00493		0.5uM 20E (glands), 10uM 20E		AA246942	FBgn0001257	Ecdysone-inducible gene L2		cell adhesion,
CG5557	-1.05429		1.42238	1.50148	1.05806		1.56899	0.487361	0.0625 uM PoA		AE003725	FBgn0010768	squeeze	DNA binding, cation binding, metal ion binding,	cell proliferation, cellular metabolism, gametogenesis, primary metabolism, regulation of cellular physiological process, regulation of metabolism,
CG7770			1.41575	1.76151	-1.12304		1.51415	0.156078	0.0625 uM PoA		AA804008	FBgn0036918	CG7770	chaperone binding,	cellular metabolism, macromolecule metabolism, primary metabolism,
CG5134	1.72658	0	1.41135		1.34823	0.467381	1.41408	0	0.5uM 20E (glands)		AA264107	FBgn0260401	Mediator complex subunit 9	protein binding,
CG11275	1.99434	0	1.40918						0.5uM 20E (glands)		AA695707	FBgn0034706	CG11275	protein binding,
CG8091	1.66238	0	1.40892	0	1.97422	0	1.58777	0	0.5uM 20E (glands), 10uM 20E, 0.0625 uM PoA		AA202030	FBgn0026404	Nedd2-like caspase	peptidase activity,	cell death, cell development, cellular metabolism, embryonic development (sensu Metazoa), exocrine system development, eye development, gametogenesis, gland development, larval or pupal development (sensu Insecta), macromolecule metabolism, metamorphosis, organ morphogenesis, positive regulation of cellular process, positive regulation of physiological process, primary metabolism, regulation of c…
CG5848	1.08706		1.40711	3.56473	1.25357	0.467381	2.74702	0	0.0625 uM PoA		AA141148	FBgn0000250	cactus	transcription factor binding,	axis specification, cell death, cell organization and biogenesis, cellular localization, cellular metabolism, defense response, dorsal/ventral pattern formation, establishment of localization, gametogenesis, hemopoietic or lymphoid organ development, immune response, maintenance of localization, negative regulation of cellular process, negative regulation of physiological process, primary metabol…
CG2249	-1.04154		1.40025		1.06683		1.62104	0.112723	0.0625 uM PoA		AA433274	FBgn0040773	CG2249	cation transporter activity, heme-copper terminal oxidase activity, oxidoreductase activity, acting on heme group of donors, primary active transporter activity,	cellular metabolism, establishment of localization, transport,
CG32429	1.14549	4.09188	1.39911	0.835174	1.50188	0	1.19391	0.726625	10uM 20E		AA698373	FBgn0053969	CG33969
CG8261	1.02414		1.38772		1.27172	0.467381	1.578	0.112723	0.0625 uM PoA		AA202858	FBgn0004921	G protein gamma 1	hydrolase activity, acting on acid anhydrides, purine nucleotide binding,	cell organization and biogenesis, cellular morphogenesis, protein localization, signal transduction,
CG15323	1.10885		1.38524		-1.0072		1.7047	0.143176	0.0625 uM PoA		AE002611	FBgn0040784	CG15323	protein binding,
CG15304	1.06265		1.38342	2.17103	-1.06498		1.52633	0.112723	0.0625 uM PoA		AE003450	FBgn0083167	Neb-cGP
CG3008	-1.08032		1.37712		1.12539		-1.90286	0		0.0625 uM PoA	AA246823	FBgn0031643	CG3008	transferase activity, transferring phosphorus-containing groups,	cellular metabolism, macromolecule metabolism, primary metabolism,
CG8507	1.15908		1.377		1.1843	4.42944	1.56692	0	0.0625 uM PoA		AA567154	FBgn0037756	CG8507	low-density lipoprotein receptor binding, polysaccharide binding, receptor binding,
CG7006	-1.25256		1.37271	1.76151	1.09942		1.51454	0.156078	0.0625 uM PoA		AA736106	FBgn0039233	CG7006	RNA binding,
CG8121	1.16032		1.37016		1.14048		1.64718	0.156078	0.0625 uM PoA		AA140689	FBgn0037680	CG8121	protein binding,
CG4759	1.135		1.36393		1.2081		1.81623	0	0.0625 uM PoA		AA695962	FBgn0039359	Ribosomal protein L27	nucleic acid binding, structural constituent of ribosome,	biosynthesis, cellular metabolism, macromolecule metabolism, primary metabolism,
LD29015			1.36009	2.76148	1.07178		1.52581	0.143176	0.0625 uM PoA		N/A			protein binding,
CG9742			1.35988	3.56473	-1.02685		1.5005	0.726625	0.0625 uM PoA		AE003503	FBgn0030765	Small ribonucleoprotein G	RNA binding,	cellular metabolism, macromolecule metabolism, primary metabolism,
CG8502	2.29195	0	1.35704		1.3027	4.42944	1.35173		0.5uM 20E (glands)		AE003822	FBgn0033725	Cuticular protein 49Ac	structural constituent of cuticle (sensu Insecta),
CG9099	-1.00975		1.35497		1.13637		1.70592	0	0.0625 uM PoA		AE003503	FBgn0030802	CG9099	protein binding,
CG18591	1.21129		1.35291		1.2586	0.467381	1.62275	0.156078	0.0625 uM PoA		AE003619	FBgn0031962	CG18591	RNA binding,	cellular metabolism, macromolecule metabolism, primary metabolism,
CG31919	1.62389	1.47654	1.34979	4.45387	1.13106		-1.00318		0.5uM 20E (glands)		AA695044	FBgn0031674	CG31919
CG12749	1.74071	1.09182	1.34088	0.719887	1.22967		1.30137	0.487361	0.5uM 20E (glands)		AA201135	FBgn0004237	Heterogeneous nuclear ribonucleoprotein at 87F	DNA binding, RNA binding,	RNA localization, cellular metabolism, macromolecule metabolism, primary metabolism, regulation of cellular physiological process, regulation of metabolism,
CG8860	1.07613		1.33739	2.17103	1.01305		1.605	0.143176	0.0625 uM PoA		AA803741	FBgn0033691	CG8860	primary active transporter activity,	cell organization and biogenesis, cellular localization, establishment of localization, protein localization, transport,
CG8448	2.3931	0.668523	1.33276	0.341245	1.69299	0	1.14777	1.85895	0.5uM 20E (glands), 10uM 20E		AA391802	FBgn0034091	mrj	heat shock protein binding, hydrolase activity, acting on acid anhydrides, unfolded protein binding,	cellular metabolism, macromolecule metabolism, primary metabolism,
CG11590	-1.03496		1.33262		1.10627		1.61234	0.276895	0.0625 uM PoA		AE003495	FBgn0030545	CG11590	cation transporter activity,	cell homeostasis, establishment of localization, transport,
CG8782			1.3324	0.719887	1.61058	0			10uM 20E		AA567587	FBgn0022774	Ornithine aminotransferase precursor	pyridoxal phosphate binding, transferase activity, transferring nitrogenous groups,	biosynthesis, cellular metabolism, nitrogen compound metabolism, primary metabolism, urea cycle intermediate metabolism,
HL03650	1.08526		1.33009	1.50148	1.53668	0	1.74017	0	10uM 20E, 0.0625 uM PoA		N/A
CG13941	-1.017		1.32916		1.11563		-1.81384	0		0.0625 uM PoA	AE003815	FBgn0033928	Arc2
CG8331	-1.00095		1.32377	2.17103	1.12538		1.62296	0.143176	0.0625 uM PoA		AA694714	FBgn0033906	CG8331	identical protein binding, small GTPase regulator activity,	cell proliferation,
CG31921	1.06643		1.31779		1.01127		1.66034	0.156078	0.0625 uM PoA		AE003589	FBgn0051921	CG31921	molecular function unknown,	biological process unknown,
CG10916	2.07591	0	1.31578	3.56473	1.2761	0	-1.03254		0.5uM 20E (glands)		AE003800	FBgn0034312	CG10916	cation binding, ligase activity, forming carbon-nitrogen bonds, metal ion binding,	cellular metabolism, macromolecule metabolism, primary metabolism,
CG11444	1.08789		1.30863		-1.00638		1.6064	0.0675052	0.0625 uM PoA		AA201706	FBgn0029715	CG11444	protein binding,
CG5854	1.2113	4.09188	1.30823		1.15588		2.22341	0	0.0625 uM PoA		AA390337	FBgn0039130	CG5854	coenzyme binding,	cellular metabolism, primary metabolism,
CG5571	1.21661	0.400685	1.30547	2.76148	1.69505	0	1.08072		10uM 20E		AA698373	FBgn0053969	CG33969
RE61907	2.38447	0	1.30502	1.13014	1.15019		1.18402	0.276895	0.5uM 20E (glands)		N/A
CG32576	1.13683		1.29478		1.0264		1.69293	0.143176	0.0625 uM PoA		AE003501	FBgn0052576	CG32576	molecular function unknown,	establishment of localization, transport,
CG8226	-1.0039		1.28858		1.0722		1.52423	0.276895	0.0625 uM PoA		AE003835	FBgn0033357	Translocase of outer membrane 7	primary active transporter activity,	cell organization and biogenesis, cellular localization, establishment of localization, protein localization, transport,
CG7571	1.02154		1.28545	1.50148	1.52033	0	1.00574		10uM 20E		AA142158	FBgn0036732	Organic anion transporting polypeptide 74D	anion transporter activity, electrochemical potential-driven transporter activity,	establishment of localization, transport,
CG5212	1.10847		1.28363	0.719887	1.7272	0	1.95632	0	10uM 20E, 0.0625 uM PoA		AA202810	FBgn0025574	Pellino	kinase regulator activity, protein binding,	defense response, immune response, signal transduction,
CG4559	1.08416		1.28218	0	1.59472	0	1.29687	0.0675052	10uM 20E		AA140680	FBgn0020414	Imaginal disc growth factor 3	growth factor activity, hydrolase activity, acting on glycosyl bonds, receptor binding,	cell-cell signaling, imaginal disc development, signal transduction,
CG40127	1.00896		1.27287		1.03842		1.61409	0	0.0625 uM PoA		AABU01002711	FBgn0058127	CG40127
CG31694	-1.11195		1.27106		1.0559		-1.88716	0		0.0625 uM PoA	AA264031	FBgn0051694	CG31694	hydrolase activity, acting on glycosyl bonds, receptor binding,	ectoderm development, nervous system development,
GM24362			1.27062		1.20529	4.42944	1.71211	0	0.0625 uM PoA		N/A
CG10719	1.56803	1.47654	1.26719		1.17336		-1.1686		0.5uM 20E (glands)		AA438467	FBgn0010300	brain tumor	cation binding, metal ion binding, peptidase activity,	biosynthesis, cell cycle, cell proliferation, cellular metabolism, establishment of localization, gametogenesis, macromolecule metabolism, primary metabolism, regulation of cellular physiological process, regulation of metabolism, transport,
CG16753			1.26164		1.10541		1.54144	0.726625	0.0625 uM PoA		AE003476	FBgn0035393	CG16753	protein binding,
CG11170	5.1238	0	1.25939	2.17103	-1.10936		1.26701	0.143176	0.5uM 20E (glands)		AE003456	FBgn0034705	CG11170
CG8415	-1.11074		1.25487		1.06796		1.50111	0.726625	0.0625 uM PoA		AA203070	FBgn0033912	Ribosomal protein S23	nucleic acid binding, structural constituent of ribosome,	biosynthesis, cellular metabolism, macromolecule metabolism, primary metabolism,
CG10306	-1.08404		1.25055		1.11706		1.61262	0.0675052	0.0625 uM PoA		AA263387	FBgn0034654	CG10306	translation factor activity, nucleic acid binding, translation initiation factor activity,	biosynthesis, cellular metabolism, macromolecule metabolism, primary metabolism,
CG12936			1.24623		-1.66872	1.59985				10uM 20E	AE003828	FBgn0033549	-	protein binding,
CG4968	-1.39841		1.24602		1.26212	2.73769	1.65048	0	0.0625 uM PoA		AA538715	FBgn0032214	CG4968	peptidase activity,	biological process unknown,
CG1838	-1.1519		1.24579	0.835174	1.01938		1.56517	0	0.0625 uM PoA		AA440998	FBgn0026199	myoglianin	growth factor activity, receptor binding, transforming growth factor beta receptor binding,	cell-cell signaling, signal transduction,
CG32465	1.03689		1.24427		1.85673	2.73769			10uM 20E		AE003671	FBgn0083963	CG34127	hydrolase activity, acting on ester bonds, neurexin binding, receptor binding,	cell-cell signaling, defense response, ectoderm development, nervous system development, neurophysiological process, response to chemical stimulus,
CG13907			1.2432		1.46873	0	2.0495	0	0.0625 uM PoA		AA141860	FBgn0035173	CG13907	carboxylic acid transporter activity, electrochemical potential-driven transporter activity,	establishment of localization, transport,
CG8486			1.24256		-1.19469	0.467381	-1.56174	0.276895		0.0625 uM PoA	AA697076	FBgn0031993	CG8486
CG17611	-1.63465	4.77395	1.23854		-1.08516		-1.97116	0		0.5uM 20E (glands), 0.0625 uM PoA	AE003462	FBgn0034915	eIF6	translation factor activity, nucleic acid binding, translation initiation factor activity,	biosynthesis, cellular metabolism, macromolecule metabolism, primary metabolism,
CG8886	1.07712		1.23455		1.01958		1.57386	0.487361	0.0625 uM PoA		AA202979	FBgn0010607	lethal (2) 05714
GH19095	-1.00916		1.23272		-1.65347	0				10uM 20E	N/A
CG6287	1.54806	0.905898	1.22508	4.45387	1.30914				0.5uM 20E (glands)		AA264623	FBgn0032350	CG6287	coenzyme binding, oxidoreductase activity, acting on CH-OH group of donors,	biosynthesis, cellular metabolism, macromolecule metabolism, nitrogen compound metabolism, primary metabolism,
SD09890	1.11227		1.21991		2.34465	0.23578			10uM 20E		N/A
CG3766	2.61659	0	1.21846		1.0733				0.5uM 20E (glands)		AA817247	FBgn0011232	scattered	cation binding, metal ion binding,	cell development, cell organization and biogenesis, cellular localization, cellular metabolism, establishment of localization, gametogenesis, macromolecule metabolism, primary metabolism, spermatid differentiation, transport,
CG5339	1.16038		1.21792	4.45387	-1.0972		1.69313	0	0.0625 uM PoA		AA696960	FBgn0034925	CG5339	transferase activity, transferring one-carbon groups,
CG8386	1.02114		1.21736		1.0843		1.57247	0.143176	0.0625 uM PoA		AA951989	FBgn0034061	CG8386
CG9267	-1.06075		1.21215	3.56473	1.55109	0	1.05744		10uM 20E		AA141193	FBgn0032524	CG9267	hydrolase activity, acting on ester bonds,	cellular metabolism, macromolecule metabolism, primary metabolism,
CG7242			1.20719		1.18276		1.66313	0.0675052	0.0625 uM PoA		AA246742	FBgn0087021	Spc25
CG5108	-1.01785		1.20562		-1.0336		1.51025	0.112723	0.0625 uM PoA		AE003628	FBgn0032236	mitochondrial ribosomal protein S7	nucleic acid binding, protein binding, structural constituent of ribosome,	biosynthesis, cellular metabolism, macromolecule metabolism, primary metabolism,
CG8363	-1.11756		1.20475		2.17424	0	2.20984	0	10uM 20E, 0.0625 uM PoA		AA141310	FBgn0020389	PAPS synthetase	purine nucleotide binding, transferase activity, transferring phosphorus-containing groups,	biosynthesis, cellular metabolism, nitrogen compound metabolism, primary metabolism,
CG9277	-1.05452		1.20392	2.76148	-1.52653	0				10uM 20E	AA201205	FBgn0003887	beta-Tubulin at 56D	cytoskeletal protein binding, hydrolase activity, acting on acid anhydrides, purine nucleotide binding,	cell cycle, cell motility, cell organization and biogenesis, cellular localization, cellular metabolism, chromosome segregation, establishment of localization, localization of cell, macromolecule metabolism, muscle development, primary metabolism, protein localization, transport,
CG11212			1.19944		1.51048	0			10uM 20E		AE003784	FBgn0033068	Ptc-related	transmembrane receptor activity,	signal transduction,
CG31641	-1.0296		1.19531		1.1483		1.62384	0	0.0625 uM PoA		AA201179	FBgn0051641	stathmin	cation binding, cytoskeletal protein binding, metal ion binding,	cell motility, cell organization and biogenesis, cell-cell signaling, establishment of localization, gametogenesis, localization of cell, nervous system development, signal transduction,
CG1681	-1.15017		1.19265		1.21188	1.0049	1.56008	0	0.0625 uM PoA		AE003492	FBgn0030484	CG1681	transferase activity, transferring alkyl or aryl (other than methyl) groups,	defense response, response to chemical stimulus,
CG3564	-1.05545		1.19252		-1.24288	1.0049	1.58621	0.143176	0.0625 uM PoA		AA141614	FBgn0029709	CHOp24	protein carrier activity,	cell organization and biogenesis, cellular localization, establishment of localization, protein localization, transport,
CG12112	-1.15687	4.09188	1.19195		1.08227		1.62087	0	0.0625 uM PoA		AA440357	FBgn0030048	CG12112
CG9610	2.08606	0	1.19043		1.41804	2.73769	1.8169	0	0.5uM 20E (glands), 0.0625 uM PoA		AA940837	FBgn0003129	Pox meso	DNA binding, hormone activity, receptor binding, specific RNA polymerase II transcription factor activity,	cell proliferation, cellular metabolism, ectoderm development, endoderm development, mesoderm development, nervous system development, primary metabolism, regulation of cellular physiological process, regulation of metabolism, signal transduction,
CG9381	1.5588	4.09188	1.19017		1.04278		-1.0552		0.5uM 20E (glands)		AA140662	FBgn0037705	murashka	cation binding, ligase activity, forming carbon-nitrogen bonds, metal ion binding,	cellular metabolism, chemosensory behavior, learning and/or memory, macromolecule metabolism, primary metabolism, response to chemical stimulus,
CG3525	1.03716		1.18843	4.45387	-1.5178	0.631458	1.01604			10uM 20E	AA390801	FBgn0000536	easily shocked	transferase activity, transferring phosphorus-containing groups,	biosynthesis, brain development, cell division, cell fate commitment, cellular metabolism, learning and/or memory, mechanosensory behavior, nervous system development, neuroblast differentiation, nitrogen compound metabolism, primary metabolism, response to mechanical stimulus,
CG4586	-1.06579		1.18659		1.61624	0	1.33714		10uM 20E		AA949996	FBgn0029924	CG4586	coenzyme binding, oxidoreductase activity, acting on the CH-CH group of donors, purine nucleotide binding,	cellular metabolism, establishment of localization, primary metabolism, transport,
RH37405			1.18333	2.76148	1.10738		1.6099	0	0.0625 uM PoA		N/A
CG3738	-1.05472		1.18293		1.50731	0	1.71326	0.112723	10uM 20E, 0.0625 uM PoA		AA392173	FBgn0010314	Cyclin-dependent kinase subunit 30A	protein kinase regulator activity, transferase activity, transferring phosphorus-containing groups,	cell cycle, cellular metabolism, macromolecule metabolism, positive regulation of cellular process, positive regulation of physiological process, primary metabolism, regulation of cellular physiological process,
CG3132	-1.16248		1.18206		1.08062		-1.55938	0		0.0625 uM PoA	AA140644	FBgn0260746	-	hydrolase activity, acting on glycosyl bonds,	cell death, exocrine system development, gland development, larval or pupal development (sensu Insecta), macromolecule metabolism, primary metabolism,
CG8112			1.17855		1.52029	0	-1.02991		10uM 20E		AA141382	FBgn0037612	CG8112	transferase activity, transferring acyl groups,	cellular metabolism, primary metabolism,
SD05494	3.11389	0	1.17463	2.17103	-1.05977		1.08774	3.8083	0.5uM 20E (glands)		N/A
CG10764			1.17066		1.3048	0	1.70145	0	0.0625 uM PoA		AE003803	FBgn0034221	CG10764	peptidase activity,	cellular metabolism, macromolecule metabolism, primary metabolism,
CG6998	-1.32916	4.77395	1.1703		1.02191		1.5575	0.143176	0.0625 uM PoA		AA201563	FBgn0011760	cut up	hydrolase activity, acting on acid anhydrides,	RNA localization, appendage development (sensu Endopterygota), appendage morphogenesis, bristle morphogenesis, cell cycle, cell organization and biogenesis, cellular localization, establishment of localization, gametogenesis, imaginal disc development, larval or pupal development (sensu Insecta), metamorphosis, nervous system development, organ morphogenesis, protein localization, transport,
CG3663	-1.13018		1.1678		-1.27045		1.73623	0	0.0625 uM PoA		AE003464	FBgn0035044	CG3663	protein binding,
CG7891	-1.0851		1.16339		1.07949		1.5172	0	0.0625 uM PoA		AA438474	FBgn0037551	novel GTPase indispensable for equal segregation of chromosomes	purine nucleotide binding,	cell organization and biogenesis, cellular localization, establishment of localization, protein localization, regulation of cellular physiological process, signal transduction, transport,
CG4827	-1.10157		1.16336		2.50434	0.23578	-1.0187		10uM 20E		AE003803	FBgn0034225	veil	hydrolase activity, acting on ester bonds, metal ion binding,	catabolism, cellular metabolism, primary metabolism,
CG10863	1.54643		1.16287		1.21033		1.61529	0	0.0625 uM PoA		AA264709	FBgn0027552	CG10863	oxidoreductase activity, acting on CH-OH group of donors,
CG5498	-1.14835		1.16212		1.53451	0	1.34461	0.112723	10uM 20E		AA390596	FBgn0027565	CG5498
CG2865	1.04258		1.16208		1.42229	0	1.7588	0	0.0625 uM PoA		AE003423	FBgn0023526	CG2865	protein binding,
CG14629	1.03716		1.15821		1.51651	0	1.26015	1.14273	10uM 20E		AE003419	FBgn0040398	CG14629
CG11301			1.15644		1.13198		1.52676	0.276895	0.0625 uM PoA		AE003457	FBgn0034726	Mes4	DNA binding, transferase activity, transferring phosphorus-containing groups,	cellular metabolism, macromolecule metabolism, primary metabolism,
CG5055	-1.00622		1.15407		1.2543	0	1.55635	0.143176	0.0625 uM PoA		AA201577	FBgn0000163	bazooka	enzyme binding,	axis specification, cell cycle, cell development, cell division, cell fate commitment, cell motility, cell organization and biogenesis, cell-cell adhesion, cellular localization, cellular morphogenesis, embryonic development (sensu Metazoa), embryonic morphogenesis, establishment of localization, extracellular matrix organization and biogenesis, gametogenesis, localization of cell, macromolecule …
CG11577			1.15259		1.03678		1.67358	0	0.0625 uM PoA		AA539327	FBgn0036847	CG11577	protein binding,
CG9663			1.15191		1.88954	0	1.3563		10uM 20E		AE003580	FBgn0031516	CG9663	ATPase activity, coupled to transmembrane movement of substances, hydrolase activity, acting on acid anhydrides, purine nucleotide binding,	establishment of localization, primary metabolism, transport,
CG11035	1.16834		1.14976		1.7144	0.467381			10uM 20E		AE003677	FBgn0037544	CG11035	chaperone binding, heat shock protein binding, unfolded protein binding,	cellular metabolism, macromolecule metabolism, primary metabolism, response to heat, response to temperature stimulus,
CG1081	1.07799		1.14627		-1.07695		1.61613	0	0.0625 uM PoA		AA736136	FBgn0041191	Rheb	hydrolase activity, acting on acid anhydrides, purine nucleotide binding,	cell cycle, cell growth, cell organization and biogenesis, cell proliferation, cellular localization, cellular morphogenesis, establishment of localization, imaginal disc development, imaginal disc growth, positive regulation of cellular process, positive regulation of growth, positive regulation of physiological process, protein localization, regulation of cell growth, regulation of cellular phy…
CG8839	1.99185	0	1.14496		1.05533		-1.26185		0.5uM 20E (glands)		AA246375	FBgn0033717	CG8839	hydrolase activity, acting on carbon-nitrogen (but not peptide) bonds,	nitrogen compound metabolism,
CG9987	-1.56766	1.48283	1.14165		-1.12225		-1.47175	0		0.5uM 20E (glands)	AA695358	FBgn0032781	CG9987	protein binding,
CG13969	1.2538		1.13909		1.2563	1.0049	1.57349	0	0.0625 uM PoA		AC004364	FBgn0045064	brain washing	hydrolase activity, acting on carbon-nitrogen (but not peptide) bonds,	brain development, cellular metabolism, nervous system development, primary metabolism,
CG12384	1.02584		1.13871		1.07538		1.9485	0	0.0625 uM PoA		AA694790	FBgn0033624	CG12384	enzyme activator activity,	cell death, positive regulation of cellular process, positive regulation of physiological process, regulation of cellular physiological process, signal transduction,
CG4140			1.13837		1.084		1.59765	0.0675052	0.0625 uM PoA		AA539145	FBgn0028535	CG4140	protein binding,
CG5338			1.13775		-1.31402	1.59985	1.57171	0.0675052	0.0625 uM PoA		AE003745	FBgn0039129	Ribosomal protein S19b	nucleic acid binding, protein binding, structural constituent of ribosome,	biosynthesis, cellular metabolism, macromolecule metabolism, primary metabolism,
CG10733	-1.03663		1.13374		1.01091		1.5045	0	0.0625 uM PoA		AA804118	FBgn0061492	logjam	protein carrier activity,	cell organization and biogenesis, cellular localization, establishment of localization, oviposition, protein localization, reproductive behavior, transport,
RE67958	-1.04549		1.13328		1.65945	0			10uM 20E		N/A
CG9172	1.00124		1.12564		-1.00505		1.51186	0.156078	0.0625 uM PoA		AA201658	FBgn0030718	CG9172	cation transporter activity, electron carrier activity, metal ion transporter activity, oxidoreductase activity, acting on NADH or NADPH, primary active transporter activity,	cellular metabolism, establishment of localization, transport,
CG4427	2.11698	0.668523	1.12329		-1.03937		-1.14814		0.5uM 20E (glands)		AE003589	FBgn0043364	cabut	cation binding, metal ion binding,	cell death, cellular metabolism, embryonic development (sensu Metazoa), embryonic morphogenesis, establishment of tissue polarity, exocrine system development, eye development, gland development, larval or pupal development (sensu Insecta), morphogenesis of an epithelium, nervous system development, organ morphogenesis, positive regulation of cellular process, positive regulation of physiological…
CG15168			1.12273		1.73955	0.29873			10uM 20E		AE003661	FBgn0032732	CG15168
CG5800	-1.03902		1.11865		-1.03169		-1.76101	0		0.0625 uM PoA	AA201101	FBgn0030855	CG5800	ATP-dependent helicase activity, RNA helicase activity, hydrolase activity, acting on acid anhydrides, purine nucleotide binding,	cellular metabolism, primary metabolism,
CG8677	2.1995	0	1.1174	3.56473	-1.01332		-1.00137		0.5uM 20E (glands)		AA264511	FBgn0026577	CG8677	DNA binding,	cellular metabolism, negative regulation of cellular process, negative regulation of physiological process, primary metabolism, regulation of cellular physiological process, regulation of metabolism,
CG15693			1.10827		1.74134	0.631458			10uM 20E		AA201162	FBgn0019936	Ribosomal protein S20	nucleic acid binding, protein binding, structural constituent of ribosome,	biosynthesis, cellular metabolism, macromolecule metabolism, primary metabolism,
CG12286	1.05535		1.10725		1.30797		2.23408	0	0.0625 uM PoA		AE003696	FBgn0001296	karmoisin	carboxylic acid transporter activity,	biosynthesis, cellular metabolism, establishment of localization, eye pigmentation, secondary metabolism, transport,
CG33104	1.03535		1.10715		-1.00603		1.51079	0	0.0625 uM PoA		AA141030	FBgn0069242	eclair	protein carrier activity,	cell organization and biogenesis, cellular localization, establishment of localization, protein localization, transport,
CG8436			1.10551		1.15357		1.50641	0.143176	0.0625 uM PoA		AA951828	FBgn0037670	CG8436	protein binding,
RE19570			1.10413		2.05387	0.631458			10uM 20E		N/A
CG9796	-1.01598		1.10365		1.10156		1.50924	0	0.0625 uM PoA		AA140646	FBgn0038149	CG9796	protein binding,
RH46457	1.7981	0.400685	1.1026						0.5uM 20E (glands)		N/A
CG1756	2.05276	0	1.09857						0.5uM 20E (glands)		AE003486	FBgn0030303	CG1756	alpha-type channel activity, cation transporter activity, ion channel activity,	cell-cell signaling, establishment of localization, neurophysiological process, transport,
CG8676	2.59078	0	1.09857		1.78912	0	1.67598	0.112723	0.5uM 20E (glands), 10uM 20E, 0.0625 uM PoA		AA440081	FBgn0010229	Hormone receptor-like in 39	DNA binding, ligand-dependent nuclear receptor activity, transcription factor binding,	cell cycle, cellular metabolism, chromosome segregation, primary metabolism, regulation of cellular physiological process, regulation of metabolism, signal transduction,
CG1619	1.04827		1.09638		1.11419		1.66274	0	0.0625 uM PoA		AA817081	FBgn0001206	Hybrid male rescue	protein binding,
CG2914	1.12321		1.09329		1.40438	1.59985	1.7126	0	0.0625 uM PoA		AE003589	FBgn0005660	Ets at 21C	DNA binding,	cellular metabolism, primary metabolism, regulation of cellular physiological process, regulation of metabolism,
CG2819			1.09237		2.18827	0.29873			10uM 20E		AC004573	FBgn0023489	PvuII-PstI homology 13	DNA binding,	cellular metabolism, primary metabolism, regulation of cellular physiological process, regulation of metabolism,
CG4528	1.09743		1.09231		1.06195		1.57839	0	0.0625 uM PoA		AE003433	FBgn0003449	sans fille	RNA binding,	cellular metabolism, female sex determination, gametogenesis, germ-line sex determination, macromolecule metabolism, primary metabolism, regulation of cellular physiological process, regulation of metabolism, somatic sex determination,
CG4655			1.09222		1.57855	0.29873			10uM 20E		AE003688	FBgn0261053	Cad86C	cation binding, metal ion binding,	cell-cell adhesion, signal transduction,
CG4173	2.48835	0	1.09037		1.16239		1.00454		0.5uM 20E (glands)		AA202391	FBgn0014029	Septin-2	hydrolase activity, acting on acid anhydrides, purine nucleotide binding,	cell cycle, cell division, cellularization,
CG4913			1.08894		-1.0808		-1.54967	0.112723		0.0625 uM PoA	AA202208	FBgn0026441	ENL/AF9-related	general RNA polymerase II transcription factor activity,	cellular metabolism, primary metabolism, regulation of cellular physiological process, regulation of metabolism,
CG15365	1.61164	0	1.08871		1.09216		-1.55453		0.5uM 20E (glands)		AE003446	FBgn0030077	CG15365
CG9936			1.08604		1.8883	0.23578			10uM 20E		AA391398	FBgn0003415	skuld	general RNA polymerase II transcription factor activity, peptidase activity, transcription factor binding,	cell fate commitment, cellular metabolism, nervous system development, primary metabolism,
CG7003			1.08179		1.05431		-1.83171	0.112723		0.0625 uM PoA	AE003532	FBgn0036486	Msh6	DNA binding, purine nucleotide binding,	cellular metabolism, macromolecule metabolism, primary metabolism, response to DNA damage stimulus,
CG9226	-1.1178		1.08106		1.92328	0	1.12385		10uM 20E		AA696674	FBgn0031782	CG9226	purine nucleotide binding,
CG6842	1.50391	1.48283	1.07961		1.05998		1.1323	3.8083	0.5uM 20E (glands)		AA736192	FBgn0027605	Vacuolar protein sorting 4	hydrolase activity, acting on acid anhydrides, purine nucleotide binding,	cell organization and biogenesis, cellular localization, establishment of localization, protein localization, transport,
GH22170			1.07721		1.46485		2.15621	0	0.0625 uM PoA		N/A
CG12212	1.02925		1.07076		-1.53985	0.631458	-1.29583	0.112723		10uM 20E	AE003431	FBgn0003053	pebbled	DNA binding, cation binding, metal ion binding,	anterior/posterior pattern formation, axis specification, blastoderm segmentation, cell development, cell fate commitment, cell organization and biogenesis, cellular metabolism, cellular morphogenesis, dorsal/ventral pattern formation, ectoderm development, embryonic development (sensu Metazoa), embryonic morphogenesis, embryonic pattern specification, epithelial cell differentiation, establishme…
CG11509	1.2123		1.06701		1.90466	0	1.76128		10uM 20E		AE003421	FBgn0029584	CG11509	protein binding,
CG4373	1.78918	0	1.06681		2.05896				0.5uM 20E (glands)		AE003458	FBgn0034756	Cyp6d2	monooxygenase activity,	cellular metabolism, establishment of localization, primary metabolism, transport,
CG32697	1.41276		1.06639		1.13649		1.96176	0	0.0625 uM PoA		AA201708	FBgn0028341	lethal (1) G0232
CG12359	1.03059		1.06432		1.20432		1.53522	0	0.0625 uM PoA		AA264476	FBgn0027603	Ulp1	peptidase activity,	cell organization and biogenesis, cellular localization, cellular metabolism, establishment of localization, macromolecule metabolism, primary metabolism, protein localization, transport,
CG3836	1.26289		1.06262		1.05016		-1.63614	0		0.0625 uM PoA	AA391304	FBgn0003459	stonewall	DNA binding,	cell development, cell fate commitment, cellular metabolism, gametogenesis, oocyte differentiation, primary metabolism, protein localization, regulation of cellular physiological process, regulation of metabolism,
CG3847	-1.11441		1.05952		1.00078		-1.54649	0.143176		0.0625 uM PoA	AA202218	FBgn0029867	CG3847	cation binding, metal ion binding,
CG7972			1.05749		-1.11088		-1.63069	0		0.0625 uM PoA	AE003556	FBgn0002899	mutagen-sensitive 301	ATP-dependent helicase activity, DNA helicase activity, RNA helicase activity, hydrolase activity, acting on acid anhydrides, purine nucleotide binding,	RNA localization, anterior/posterior pattern formation, axis specification, biosynthesis, cell fate commitment, cell organization and biogenesis, cellular metabolism, dorsal/ventral pattern formation, gametogenesis, macromolecule metabolism, oocyte differentiation, primary metabolism, regulation of cellular physiological process, regulation of metabolism, response to DNA damage stimulus,
CG4012	1.04799		1.05616		-1.13554		1.71479	0	0.0625 uM PoA		AA264743	FBgn0023081	genghis khan	diacylglycerol binding, purine nucleotide binding, small GTPase regulator activity, transferase activity, transferring phosphorus-containing groups,	cell cycle, cell motility, cell organization and biogenesis, cellular metabolism, establishment of localization, localization of cell, macromolecule metabolism, primary metabolism, regulation of cellular physiological process, regulation of metabolism, signal transduction,
CG6175	1.43356		1.05503		-1.2034		-1.50398	0		0.0625 uM PoA	AE003545	FBgn0036152	CG6175	protein binding,
CG15765	1.08026		1.05396		-1.12416		-1.55239	0		0.0625 uM PoA	AA698742	FBgn0029814	CG15765	sugar binding,
CG5164	-1.43716	0	1.05313		-1.00672		-1.5231	0		0.0625 uM PoA	AA695204	FBgn0034335	Glutathione S transferase E1	transferase activity, transferring alkyl or aryl (other than methyl) groups,	cellular metabolism, defense response, response to chemical stimulus, response to oxidative stress,
CG7437			1.05298		1.57085	0	1.33476	0	10uM 20E		AA202544	FBgn0014362	mushroom-body expressed	RNA binding,	biosynthesis, cell cycle, cell death, cell organization and biogenesis, cellular localization, cellular metabolism, establishment of localization, macromolecule metabolism, positive regulation of cellular process, positive regulation of physiological process, primary metabolism, protein localization, regulation of cellular physiological process, regulation of metabolism, signal transduction, tran…
CG12129			1.05269		1.1488		1.76331	0	0.0625 uM PoA		AA246424	FBgn0033475	CG12129	nucleic acid binding, protein binding,
CG7224	1.12382		1.05025		-1.21531	2.73769	1.61879	0.0675052	0.0625 uM PoA		AE003619	FBgn0031971	CG7224	protein binding,
CG4715			1.0489		1.64222	0.29873			10uM 20E		AE003587	FBgn0031305	Iris		gametogenesis,
CG6891	1.65846	0.400685	1.04418		-1.00342		1.31046	0.276895	0.5uM 20E (glands)		AE003510	FBgn0030955	CG6891	cytoskeletal protein binding,
CG31191			1.04398		-1.68041	0	-1.94498	0		10uM 20E, 0.0625 uM PoA	AE003732	FBgn0051191	CG31191	protein binding,
CG9253			1.0439		-1.12894		-1.74323	0.0675052		0.0625 uM PoA	AA264415	FBgn0032919	CG9253	ATP-dependent helicase activity, RNA helicase activity, hydrolase activity, acting on acid anhydrides, metal ion binding, purine nucleotide binding,	cellular metabolism, establishment of localization, primary metabolism, transport,
CG32951	1.02435		1.04253		1.1365		1.50473	0.143176	0.0625 uM PoA		AA201435	FBgn0031455	snapin	DNA binding, transferase activity, transferring one-carbon groups,	DNA methylation, cell-cell signaling, cellular metabolism, establishment of localization, macromolecule metabolism, neurophysiological process, primary metabolism, transport,
CG3779	1.05878		1.0421		2.43464	1.59985			10uM 20E		AA941734	FBgn0002973	numb	Notch binding, receptor binding,	cell division, cell fate commitment, ectoderm development, negative regulation of cellular process, nervous system development, neuroblast differentiation, organ morphogenesis, regulation of signal transduction, rhythmic behavior, signal transduction, ventral cord development,
CG32446	-1.0236		1.0408		1.05799		1.55442	0.112723	0.0625 uM PoA		AA392844	FBgn0052446	-	cation transporter activity, metal ion binding,	cellular metabolism, defense response, establishment of localization, transport,
CG18769	1.54792	0.668523	1.04066		1.67933		1.28453	0	0.5uM 20E (glands)		AA264886	FBgn0042185	CG18769
CG6783	1.01992		1.03879		1.13213		1.52513	0	0.0625 uM PoA		AA140693	FBgn0037913	CG6783	electrochemical potential-driven transporter activity, fatty acid binding,	establishment of localization, transport,
GM08552	2.5645	0.400685	1.03804		1.19815		1.38818	0.487361	0.5uM 20E (glands)		N/A
CG14207	1.03399		1.03462		1.03725		1.52566	0.156078	0.0625 uM PoA		AA440408	FBgn0031037	CG14207	protein binding,
CG10924	1.08297		1.03312		1.68515	0			10uM 20E		AA541198	FBgn0034356	CG10924	carbon-carbon lyase activity, purine nucleotide binding,	biosynthesis, cellular metabolism, establishment of localization, macromolecule metabolism, primary metabolism, transport,
CG8915			1.02852		-1.20724	0.23578	-2.09549	0		0.0625 uM PoA	AA735239	FBgn0030833	CG8915	ATP-dependent helicase activity, RNA helicase activity, hydrolase activity, acting on acid anhydrides, purine nucleotide binding,	cellular metabolism, macromolecule metabolism, primary metabolism,
RE14132	-1.032		1.02783		-1.16335	2.73769	-1.65169	0		0.0625 uM PoA	N/A
CG12918	1.02588		1.02368		-1.00426		1.52453	0.112723	0.0625 uM PoA		AE003831	FBgn0033477	CG12918	protein binding,
CG7867	1.70803	0.668523	1.02039		-1.10396		1.14739	1.14273	0.5uM 20E (glands)		AA202853	FBgn0013718	nuclear fallout	protein binding,	cell division, cell organization and biogenesis,
CG10460	1.19703		1.01756		1.01618		1.50834	0.276895	0.0625 uM PoA		AE003796	FBgn0034443	crammer	protease inhibitor activity,	learning and/or memory,
CG9705	1.92465	0	1.01702		1.4595	0	1.2994	0.726625	0.5uM 20E (glands)		AA201757	FBgn0036661	CG9705	DNA binding, RNA binding,	cellular metabolism, primary metabolism, regulation of cellular physiological process, regulation of metabolism, signal transduction,
CG7400	2.0798	0	1.01618		1.80531	0	1.42787	0.0675052	0.5uM 20E (glands), 10uM 20E		AA698552	FBgn0021953	Fatty acid (long chain) transport protein	fatty acid transporter activity,	cellular metabolism, establishment of localization, primary metabolism, transport,
CG32758	-1.02586		1.01499		-1.35512	0	-1.67241	0		0.0625 uM PoA	AA140963	FBgn0052758	CG32758	protein binding,	signal transduction,
CG17753			1.01156		2.57886	0.29873			10uM 20E		AE003831	FBgn0010531	CCS	cation binding, cation transporter activity, metal ion binding, metal ion transporter activity, oxidoreductase activity, acting on superoxide radicals as acceptor,	cell organization and biogenesis, cellular localization, cellular metabolism, defense response, establishment of localization, transport,
CG4860	1.5085	0	1.00981		-1.04011		-1.087	0.276895	0.5uM 20E (glands)		AA697101	FBgn0037999	CG4860	oxidoreductase activity, acting on the CH-CH group of donors,	cellular metabolism, establishment of localization, primary metabolism, transport,
GH11366	-1.15435		1.00954		1.68399	0.467381			10uM 20E		N/A
CG6424	2.23066	0	1.00755		1.00718		1.03611		0.5uM 20E (glands)		AA696359	FBgn0028494	CG6424	protein binding,
CG6050	-1.29399		1.00754		-1.08603		-1.57576	0		0.0625 uM PoA	AA142134	FBgn0024556	Elongation factor Tu mitochondrial	purine nucleotide binding, translation elongation factor activity, translation factor activity, nucleic acid binding, translation termination factor activity,	biosynthesis, cellular metabolism, macromolecule metabolism, primary metabolism, regulation of cellular physiological process, regulation of metabolism,
CG10667			1.00612		2.31198	0.23578	-1.05864		10uM 20E		AA246286	FBgn0022772	Origin recognition complex subunit 1	DNA binding, hydrolase activity, acting on acid anhydrides, purine nucleotide binding,	cell cycle, cell organization and biogenesis, cellular metabolism, macromolecule metabolism, negative regulation of cellular process, negative regulation of gene expression, epigenetic, negative regulation of physiological process, primary metabolism, regulation of cellular physiological process, regulation of metabolism,
CG33103	1.11026		1.00241		1.07834		-1.51778	0.156078		0.0625 uM PoA	AA202349	FBgn0003137	Papilin	peptidase activity, protease inhibitor activity,	cell-cell adhesion, cellular metabolism, defense response, macromolecule metabolism, primary metabolism, signal transduction,
CG4832	1.06673		1.00224		1.42912	2.73769	-1.63588	0.276895		0.0625 uM PoA	AA201656	FBgn0013765	centrosomin	cytoskeletal protein binding, hydrolase activity, acting on acid anhydrides,	cell cycle, cell organization and biogenesis, chromosome segregation, gut development, nervous system development, nuclear division,
CG7915	-1.52304		1.00011		-1.04433		1.02269				AA540985	FBgn0085402	Ect4	transmembrane receptor activity,	biological process unknown,
CG8954	2.14891	0	-1.00088		1.10692		-1.44746	0	0.5uM 20E (glands)		AA202382	FBgn0019890	Smg5		catabolism, cellular metabolism, macromolecule metabolism, primary metabolism,
CG1716			-1.00223		-1.16897	1.59985	-1.69831	0		0.0625 uM PoA	AA390282	FBgn0030486	Set2	ATP-dependent helicase activity, DNA binding, hydrolase activity, acting on acid anhydrides, purine nucleotide binding, transcription factor binding,	cellular metabolism, primary metabolism, regulation of cellular physiological process, regulation of metabolism,
CG3962	1.52003	0.400685	-1.00259		1.09793		1.00105		0.5uM 20E (glands)		AE003716	FBgn0038475	Keap1	cytoskeletal protein binding,
CG7832	-1.07287		-1.00345		-1.06631		-1.52475	0.487361		0.0625 uM PoA	AA263422	FBgn0086686	lethal (3) L1231	protein binding,
CG5931	1.13475		-1.00365		-1.15562		-1.61591	0		0.0625 uM PoA	AA201447	FBgn0036548	CG5931	ATP-dependent helicase activity, RNA helicase activity, cation binding, hydrolase activity, acting on acid anhydrides, metal ion binding, purine nucleotide binding,	cellular metabolism, macromolecule metabolism, primary metabolism, regulation of cellular physiological process, regulation of metabolism,
CG30442	-1.07233		-1.00761		-1.33328	0.29873	-1.84635	0		0.0625 uM PoA	AI944523	FBgn0050442	CG30442
LD44321	-1.09231		-1.00893		-1.05624		-1.59034	0		0.0625 uM PoA	N/A
CG8501	-1.01115		-1.00977		-1.07446		1.72422	0	0.0625 uM PoA		AA699199	FBgn0033724	CG8501
CG7337	1.62528	0.400685	-1.01079		1.00781				0.5uM 20E (glands)		AA391890	FBgn0031374	CG7337
CG16708	1.77186	0	-1.01085		-1.08173		-1.04368		0.5uM 20E (glands)		AA202475	FBgn0037315	CG16708	transferase activity, transferring phosphorus-containing groups,	cell death, exocrine system development, gland development, larval or pupal development (sensu Insecta), signal transduction,
RE55084	1.57949	1.09182	-1.01529		1.63964	0	1.70741	0	0.5uM 20E (glands), 10uM 20E, 0.0625 uM PoA		N/A
CG7956	-1.12303		-1.01596		1.16231		-1.5367	0.156078		0.0625 uM PoA	AA697863	FBgn0038890	CG7956	hydrolase activity, acting on ester bonds,
CG12690			-1.01826		-1.22869	0.29873	-1.51678	0.112723		0.0625 uM PoA	AA802122	FBgn0029504	Checkpoint suppressor homologue	DNA binding,	cell cycle, cellular metabolism, primary metabolism, regulation of cellular physiological process, regulation of metabolism,
CG31145	1.15011		-1.02087		-1.10817		-1.61218	0		0.0625 uM PoA	AE003744	FBgn0051145	CG31145	protein binding,
CG13698	2.25854	0	-1.02107		-1.11163				0.5uM 20E (glands)		AE003521	FBgn0036773	CG13698
CG7421			-1.02326		-1.09238		-1.60663	0		0.0625 uM PoA	AA141841	FBgn0037137	Nopp140		cell organization and biogenesis,
RH58448	1.03887		-1.02501		1.09264		-1.70872	0		0.0625 uM PoA	N/A
CG8594	-1.07383		-1.02601		-1.12041		-1.53494	0.276895		0.0625 uM PoA	AA948986	FBgn0033755	CG8594	alpha-type channel activity, anion transporter activity, ion channel activity,	establishment of localization, transport,
CG6235	-1.19873		-1.02659		1.13604		-1.51326	0.276895		0.0625 uM PoA	AA390320	FBgn0004889	twins	hydrolase activity, acting on ester bonds, protein phosphatase regulator activity,	cell cycle, cellular metabolism, chromosome segregation, defense response, embryonic development (sensu Metazoa), imaginal disc development, imaginal disc pattern formation, macromolecule metabolism, nervous system development, primary metabolism, regulation of cellular physiological process, signal transduction,
CG6606	2.34759	0	-1.02948		-1.20703	0.631458	1.06613		0.5uM 20E (glands)		AA264704	FBgn0027335	Rab11 interacting protein	protein binding,
CG7806	2.41188	0.400685	-1.0328		-1.10351		-1.49976		0.5uM 20E (glands)		AA539405	FBgn0032018	CG7806	ATPase activity, coupled to transmembrane movement of substances, hydrolase activity, acting on acid anhydrides, multidrug transporter activity, purine nucleotide binding, xenobiotic-transporting ATPase activity,	defense response, establishment of localization, response to chemical stimulus, transport,
CG4531	-1.26561		-1.03315		-1.50142	0	-1.86131	0		10uM 20E, 0.0625 uM PoA	AE003527	FBgn0004569	argos	epidermal growth factor receptor binding, receptor antagonist activity, receptor binding, receptor regulator activity,	appendage development (sensu Endopterygota), appendage morphogenesis, cell development, cell fate commitment, cell motility, cell organization and biogenesis, cellular morphogenesis, establishment of localization, establishment of tissue polarity, eye development, gametogenesis, imaginal disc development, larval or pupal development (sensu Insecta), localization of cell, metamorphosis, morphogene…
CG7356	-1.57555	0.238576	-1.03392							0.5uM 20E (glands)	AA141058	FBgn0031975	CG7356	transferase activity, transferring acyl groups,	cellular metabolism, macromolecule metabolism, primary metabolism,
CG11089	1.80014	0	-1.03738		-1.27062	1.59985	-1.18102	0.487361	0.5uM 20E (glands)		AA438421	FBgn0039241	CG11089	hydrolase activity, acting on carbon-nitrogen (but not peptide) bonds, transferase activity, transferring one-carbon groups,	biosynthesis, cellular metabolism, primary metabolism,
CG9770			-1.03826		-1.08866		-1.64904	0		0.0625 uM PoA	AA202157	FBgn0086679	pink
CG7123			-1.03929		-1.0639		-1.58113	0.143176		0.0625 uM PoA	AA141253	FBgn0002527	Laminin B1	structural molecule activity,	cell-cell adhesion, cell-substrate adhesion, embryonic morphogenesis, organ morphogenesis, signal transduction,
CG31729	1.83291	0	-1.03962		-1.01998		-1.33371	0.143176	0.5uM 20E (glands)		AA392479	FBgn0051729	CG31729	ATPase activity, coupled to transmembrane movement of ions, ATPase activity, coupled to transmembrane movement of substances, cation transporter activity, hydrolase activity, acting on acid anhydrides, primary active transporter activity, purine nucleotide binding,	establishment of localization, primary metabolism, transport,
LD02558	2.3921	0	-1.04087		-1.04185		-1.77779	0	0.5uM 20E (glands)	0.0625 uM PoA	N/A
CG3897	3.47891	0	-1.04604		-1.03679		1.02469		0.5uM 20E (glands)		AA141175	FBgn0027660	bloated tubules	ATPase activity, coupled to transmembrane movement of ions, ATPase activity, coupled to transmembrane movement of substances, cation transporter activity, electrochemical potential-driven transporter activity, hydrolase activity, acting on acid anhydrides, ligase activity, forming carbon-oxygen bonds, neurotransmitter:sodium symporter activity, primary active transporter activity, purine nucleoti…	biosynthesis, cellular metabolism, establishment of localization, macromolecule metabolism, morphogenesis of an epithelium, nitrogen compound metabolism, primary metabolism, transport,
CG18594	-1.25486		-1.04803		-1.59796	0				10uM 20E	AE003739	FBgn0038973	CG18594	kinase inhibitor activity,	signal transduction,
CG2259	-1.25445	2.36619	-1.04892		-1.0193	0	-2.50073	0		0.0625 uM PoA	AE003442	FBgn0040319	Glutamate-cysteine ligase catalytic subunit	ligase activity, forming carbon-nitrogen bonds,	biosynthesis, cellular metabolism, macromolecule metabolism, nitrogen compound metabolism, primary metabolism,
CG9487	2.44627	0	-1.04938		-1.16925				0.5uM 20E (glands)		AE003622	FBgn0085427	-	protein binding,
CG31363	1.9194	0	-1.04952		1.06748		-1.07328		0.5uM 20E (glands)		AA263967	FBgn0051363	Jupiter	protein binding,	biological process unknown,
CG18412			-1.05021		-1.10596		-1.63591	0		0.0625 uM PoA	AA735154	FBgn0004861	polyhomeotic proximal	DNA binding,	cell organization and biogenesis, cellular metabolism, gametogenesis, macromolecule metabolism, morphogenesis of an epithelium, negative regulation of cellular process, negative regulation of gene expression, epigenetic, negative regulation of physiological process, primary metabolism, regulation of cellular physiological process, regulation of metabolism,
CG9453	-1.0208		-1.05218		1.57859	0	1.09017		10uM 20E		AA949488	FBgn0028985	Serine protease inhibitor 4	protease inhibitor activity,	cellular metabolism, macromolecule metabolism, primary metabolism,
CG10527	1.79719	1.47654	-1.05242		1.04483		-1.0234		0.5uM 20E (glands)		AA802489	FBgn0034583	CG10527	transferase activity, transferring one-carbon groups,
CG9888			-1.05318		1.52959	0			10uM 20E		AA263992	FBgn0003062	Fibrillarin	RNA binding,	cell organization and biogenesis, cellular metabolism, macromolecule metabolism, primary metabolism,
CG32137	2.24932	0	-1.05365		1.16041				0.5uM 20E (glands)		AE003536	FBgn0052137	CG32137	cytoskeletal protein binding,	cell cycle, cell organization and biogenesis, cellular localization, establishment of localization, protein localization, transport,
CG9989			-1.0564				1.98161	0	0.0625 uM PoA		AE003766	FBgn0039593	CG9989	protein binding,
LD36052	1.27133		-1.05967		-1.20185	2.73769	-1.60364	0		0.0625 uM PoA	N/A
CG9009	1.47477	0	-1.06084		1.83256	0.29873	1.0927	3.8083	10uM 20E		AA141456	FBgn0027601	CG9009	ligase activity, forming carbon-sulfur bonds,	cellular metabolism, primary metabolism,
CG7507	1.28449		-1.0617		-1.02304		-1.6936	0		0.0625 uM PoA	AA821217	FBgn0010349	Dynein heavy chain 64C	cytoskeletal protein binding, hydrolase activity, acting on acid anhydrides, peptidase activity,	RNA localization, axis specification, brain development, cell cycle, cell development, cell division, cell fate commitment, cell motility, cell organization and biogenesis, cellular localization, cellular metabolism, cellular morphogenesis, dorsal/ventral pattern formation, establishment of localization, gametogenesis, intercellular bridge organization and biogenesis, localization of cell, macrom…
CG4817	-1.01685		-1.06222		-1.21884		-1.76735	0		0.0625 uM PoA	AA390604	FBgn0010278	Structure specific recognition protein	DNA binding, RNA binding,	cell organization and biogenesis, cellular metabolism, macromolecule metabolism, primary metabolism, regulation of cellular physiological process, regulation of metabolism,
CG10833	1.57333	0	-1.06824		1.21231	4.42944	-1.04143		0.5uM 20E (glands)		AA697564	FBgn0031689	Cyp28d1	monooxygenase activity,	cellular metabolism, establishment of localization, primary metabolism, transport,
CG32146	2.06668	0.238576	-1.06839		-1.01803		1.03094		0.5uM 20E (glands)		AA142268	FBgn0041604	dally-like	protein binding,	blastoderm segmentation, dorsal/ventral pattern formation, embryonic pattern specification, imaginal disc development, imaginal disc pattern formation, positive regulation of cellular process, regulation of signal transduction, signal transduction,
CG31547			-1.06992		2.76132						AE003602	FBgn0051547	CG31547	amino acid transporter activity, anion transporter activity, carboxylic acid transporter activity, cation transporter activity, electrochemical potential-driven transporter activity, polyamine transporter activity,	establishment of localization, transport,
CG18193			-1.07345		-1.62477	0.631458				10uM 20E	AE003678	FBgn0037579	CG18193	cation transporter activity, heme-copper terminal oxidase activity, oxidoreductase activity, acting on heme group of donors, primary active transporter activity,	cellular metabolism, establishment of localization, transport,
CG4145	-1.10352		-1.07578		-1.1531	0.467381	-1.78473	0		0.0625 uM PoA	AA140838	FBgn0000299	Collagen type IV	extracellular matrix structural constituent,	cell organization and biogenesis, embryonic development (sensu Metazoa), embryonic morphogenesis, establishment of localization, morphogenesis of an epithelium, transport,
CG10645	1.11565		-1.07635		-1.16648		-1.86172	0		0.0625 uM PoA	AA438874	FBgn0016031	lamina ancestor	protein binding,	biological process unknown,
CG15611	-1.61251	0.44969	-1.07792		-1.06118	1.59985	-1.48723			0.5uM 20E (glands)	AA735818	FBgn0034194	CG15611	protein binding,
RE28792	-1.04138		-1.07892		-1.7735	0	-1.12073			10uM 20E	N/A
CG2928	1.59194	0	-1.0791		-1.09913	0.631458	1.10295		0.5uM 20E (glands)		AA698461	FBgn0015801	Rhythmically expressed gene 5		circadian rhythm,
CG12488			-1.08014		-1.08316		-1.76749	0		0.0625 uM PoA	AE003821	FBgn0033772	CG12488
CG32031	1.19042	0.668523	-1.08465		1.51838	0.631458			10uM 20E		AA540871	FBgn0000116	Arginine kinase	transferase activity, transferring phosphorus-containing groups,	cellular metabolism,
CG7555	-1.32236	0.238576	-1.08479		1.11959		-1.05721				AA140889	FBgn0259174	Nedd4	ligase activity, forming carbon-nitrogen bonds,	cell development, cell motility, cell organization and biogenesis, cellular metabolism, cellular morphogenesis, establishment of localization, localization of cell, macromolecule metabolism, nervous system development, neuron differentiation, primary metabolism,
CG9300			-1.08506		1.0802		-1.55099	0		0.0625 uM PoA	AA201618	FBgn0036886	CG9300
GH17783	1.02843		-1.08526		-1.23169	0.631458	-1.53012	0.0675052		0.0625 uM PoA	N/A
CG6038	-1.01922		-1.08555		-1.04753		1.53178	0	0.0625 uM PoA		AE003544	FBgn0036198	CG6038
CG8024	1.65841	1.48283	-1.08614		1.61973				0.5uM 20E (glands)		AA201995	FBgn0002567	lightoid	purine nucleotide binding,	establishment of localization, protein localization, signal transduction, transport,
CG6692	1.57612	0	-1.08718		-1.08824		1.27651	0.156078	0.5uM 20E (glands)		AA141403	FBgn0013770	Cysteine proteinase-1	peptidase activity,	catabolism, cell death, cellular metabolism, exocrine system development, gland development, larval or pupal development (sensu Insecta), macromolecule metabolism, primary metabolism, regulation of cellular physiological process, regulation of metabolism,
CG15828	-1.06868		-1.08747		-1.00323		-1.52242	0		0.0625 uM PoA	AA140964	FBgn0032136	CG15828	lipid binding, lipid transporter activity,	establishment of localization, transport,
CG4931	1.52661		-1.09008		-1.08835		-1.54502	0		0.0625 uM PoA	AA439850	FBgn0038320	specifically Rac1-associated protein 1	enzyme binding,	cell development, cell motility, cell organization and biogenesis, cell-cell signaling, cellular morphogenesis, establishment of localization, extracellular matrix organization and biogenesis, localization of cell, nervous system development, neuron differentiation, neurophysiological process, signal transduction,
CG15532	1.01583		-1.09009		-1.12759		-2.01774	0		0.0625 uM PoA	AA140663	FBgn0010113	headcase	protein binding,	cell fate commitment, larval or pupal development (sensu Insecta), morphogenesis of a branching structure, negative regulation of cellular process, negative regulation of development, regulation of cell differentiation, tracheal system development (sensu Insecta), tube morphogenesis,
CG12818			-1.09073		-1.37474	0	-1.50885	0		0.0625 uM PoA	AE003686	FBgn0037809	CG12818	protein binding,
CG7228	1.57472	0	-1.09216		-1.09385		-1.4572	0.487361	0.5uM 20E (glands)		AA141088	FBgn0031969	peste	transmembrane receptor activity,	cell activation, cell death, defense response, immune response, response to other organism, response to pest, pathogen or parasite, response to wounding,
CG3333	-1.03924		-1.09469		-1.14301		-1.60021	0		0.0625 uM PoA	AA392859	FBgn0259937	Nucleolar protein at 60B	DNA binding, RNA binding, carbon-oxygen lyase activity,	cell cycle, cell development, cell organization and biogenesis, cellular metabolism, chromosome segregation, gametogenesis, macromolecule metabolism, primary metabolism,
CG12004	1.61176	1.09182	-1.09667		1.16024	2.73769	-1.18142		0.5uM 20E (glands)		AA433279	FBgn0035236	CG12004
CG5909			-1.1012		-1.68305	0.631458	-1.06495			10uM 20E	AE003759	FBgn0039495	CG5909	peptidase activity,	cellular metabolism, macromolecule metabolism, primary metabolism,
CG31209	1.11117		-1.10395	2.76148	-1.18797		-1.54543	0		0.0625 uM PoA	AE003729	FBgn0083975	CG34139
CG7958	1.1395		-1.10423		-1.08461		-1.51782	0.112723		0.0625 uM PoA	AA536349	FBgn0026160	tonalli	cation binding, metal ion binding,	cell organization and biogenesis, cellular metabolism, macromolecule metabolism, positive regulation of cellular process, positive regulation of gene expression, epigenetic, positive regulation of physiological process, primary metabolism, regulation of cellular physiological process, regulation of metabolism,
CG1873	1.06548		-1.10593		-1.19392		-2.00098	0		0.0625 uM PoA	AA697421	FBgn0000557	Elongation factor 1alpha100E	hydrolase activity, acting on acid anhydrides, purine nucleotide binding, translation elongation factor activity, translation factor activity, nucleic acid binding, translation termination factor activity,	biosynthesis, cellular metabolism, macromolecule metabolism, primary metabolism, regulation of cellular physiological process, regulation of metabolism,
CG15524			-1.10786		-1.07389		1.51636	0.487361	0.0625 uM PoA		AE003772	FBgn0039731	spindle assembly abnormal 6	protein binding,	cell cycle, cell organization and biogenesis,
CG3409	2.67182	0	-1.10787		1.00919				0.5uM 20E (glands)		AA141210	FBgn0033095	CG3409	carboxylic acid transporter activity,	establishment of localization, transport,
CG17046	1.01791		-1.11153		-1.33671	0	-1.55486	0		0.0625 uM PoA	AA264557	FBgn0001316	klarsicht	hydrolase activity, acting on acid anhydrides,	cell development, cell organization and biogenesis, cellular localization, cellular morphogenesis, establishment of localization, exocrine system development, eye development, gland development, imaginal disc development, larval or pupal development (sensu Insecta), metamorphosis, organ morphogenesis, organelle localization, photoreceptor cell differentiation, transport,
CG2762	2.2995	0	-1.11417		-1.29948	2.73769	-1.19152	0.143176	0.5uM 20E (glands)		AA140715	FBgn0003963	u-shaped	DNA binding, cation binding, ligand-dependent nuclear receptor activity, metal ion binding, transcription factor binding,	anterior/posterior pattern formation, axis specification, blastoderm segmentation, cell fate commitment, cellular metabolism, ectoderm development, embryonic development (sensu Metazoa), embryonic morphogenesis, embryonic pattern specification, epithelial cell differentiation, eye development, hemocyte differentiation (sensu Arthropoda), hemopoietic or lymphoid organ development, morphogenesis of…
RE02357	2.06989	0.905898	-1.11433		-1.27497	1.59985			0.5uM 20E (glands)		N/A
CG3714	1.83604	0.238576	-1.11606		1.08817		1.20108	0.487361	0.5uM 20E (glands)		AA567944	FBgn0031589	CG3714	transferase activity, transferring glycosyl groups,	biosynthesis, cellular metabolism, primary metabolism,
RH48556			-1.11803		-1.0139		-1.69899	0		0.0625 uM PoA	N/A
CG4527	-1.3795		-1.11833		-1.34492	0	-1.67839	0		0.0625 uM PoA	AA978756	FBgn0035001	Sterile20-like kinase	purine nucleotide binding, transferase activity, transferring phosphorus-containing groups,	cell death, cell division, cell proliferation, cellular metabolism, macromolecule metabolism, positive regulation of cellular process, positive regulation of physiological process, primary metabolism, regulation of cellular physiological process, signal transduction,
CG9934	1.76611	3.35443	-1.12066		-1.04903		-1.16222		0.5uM 20E (glands)		AA820898	FBgn0032467	CG9934	ligase activity, forming carbon-nitrogen bonds,	catabolism, cellular metabolism, defense response, macromolecule metabolism, primary metabolism,
CG6500	1.05034		-1.12141		-1.13897		-1.51878	0		0.0625 uM PoA	AA801571	FBgn0000242	Beadex	cation binding, metal ion binding,	appendage development (sensu Endopterygota), appendage morphogenesis, appendage segmentation, cell proliferation, cellular metabolism, circadian rhythm, ectoderm development, hemopoietic or lymphoid organ development, imaginal disc development, larval or pupal development (sensu Insecta), locomotory behavior, mesoderm development, metamorphosis, nervous system development, organ morphogenesis, pr…
CG17161	1.61089	0.400685	-1.12438	3.56473	1.16689		1.13363	2.81392	0.5uM 20E (glands)		AA141959	FBgn0011598	grapes	purine nucleotide binding, transferase activity, transferring phosphorus-containing groups,	cell cycle, cellular metabolism, cellularization, cellularization (sensu Metazoa), chromosome segregation, embryonic development (sensu Metazoa), imaginal disc development, macromolecule metabolism, mitotic cell cycle, embryonic, negative regulation of cellular process, negative regulation of physiological process, primary metabolism, regulation of cellular physiological process, regulation of me…
CG3171	-1.23692	4.09188	-1.12495		-1.65279	2.73769	-1.12999	5.3663		10uM 20E	AA438512	FBgn0046687	trapped in endoderm-1	transmembrane receptor activity,	cell death, cell development, cell motility, detection of abiotic stimulus, detection of stimulus, detection of stimulus during sensory perception, establishment of localization, gametogenesis, localization of cell, neurophysiological process, response to chemical stimulus, sensory perception of chemical stimulus, signal transduction,
CG6691			-1.12588		-1.07773		-1.73078	0.0675052		0.0625 uM PoA	AE003782	FBgn0032971	tiny tim 3
CG4345	1.02505		-1.12702	4.45387	-1.31826	1.0049	-1.58729	0.112723		0.0625 uM PoA	AE003521	FBgn0015946	grim	protein binding,	biosynthesis, cell death, cellular metabolism, embryonic development (sensu Metazoa), gametogenesis, larval or pupal development (sensu Insecta), macromolecule metabolism, negative regulation of cellular process, negative regulation of physiological process, nervous system development, positive regulation of cellular process, positive regulation of physiological process, post-embryonic morphogene…
CG8705	2.42478	0	-1.12745	2.76148	1.05569		-1.3571	0.143176	0.5uM 20E (glands)		AA201950	FBgn0013726	peanut	cytoskeletal protein binding, hydrolase activity, acting on acid anhydrides, purine nucleotide binding,	cell cycle, cell death, cell development, cell division, cell organization and biogenesis, cellular morphogenesis, cellularization, establishment of localization, eye development, imaginal disc development, larval or pupal development (sensu Insecta), metamorphosis, organ morphogenesis, photoreceptor cell differentiation, transport,
CG8946	1.63985	1.09182	-1.13221		1.23459	2.73769	1.02791		0.5uM 20E (glands)		AA201902	FBgn0010591	Sphingosine-1-phosphate lyase	carbon-carbon lyase activity,	catabolism, cellular metabolism, nitrogen compound metabolism, primary metabolism,
CG4107	-1.00766		-1.13332		-1.02688		-2.0035	0		0.0625 uM PoA	AA201588	FBgn0020388	Pcaf	transferase activity, transferring acyl groups,	cellular metabolism, primary metabolism, regulation of cellular physiological process, regulation of metabolism,
CG4040	1.68646	1.09182	-1.13554		-1.13599				0.5uM 20E (glands)		AA536389	FBgn0260449	CG4040	protein binding,
CG32306	2.01188	1.09182	-1.13634	3.56473	-1.06934		-1.28494	0	0.5uM 20E (glands)		AA140663	FBgn0052306	CG32306
CG5248	1.03189		-1.13838	1.76151	-1.06333		-1.51013	0		0.0625 uM PoA	AA441343	FBgn0020278	locomotion defects	GTPase activator activity, regulator of G-protein signaling activity, small GTPase regulator activity,	axis specification, cell organization and biogenesis, cellular localization, dorsal/ventral pattern formation, establishment of localization, gametogenesis, glial cell differentiation, morphogenesis of an epithelium, nervous system development, regulation of signal transduction, signal transduction, transport,
CG9393	2.67625	0	-1.13944		1.12556		1.3589	0	0.5uM 20E (glands)		AA141814	FBgn0037710	CG9393	primary active transporter activity,	cell organization and biogenesis, cellular localization, establishment of localization, protein localization, transport,
CG12085	1.54925	1.09182	-1.13977		-1.23298	0.467381	-1.64713	0	0.5uM 20E (glands)	0.0625 uM PoA	AA201432	FBgn0028577	poly U binding factor 68kD	RNA binding,	cell cycle, cell development, cell division, cellular metabolism, gametogenesis, macromolecule metabolism, primary metabolism, regulation of cellular physiological process, regulation of metabolism, response to DNA damage stimulus,
RH50824	2.91581	1.09182	-1.14015						0.5uM 20E (glands)		N/A
CG2684	1.0436		-1.14161		1.05556		-1.62278	0		0.0625 uM PoA	AA440836	FBgn0002542	lodestar	ATP-dependent helicase activity, DNA binding, DNA helicase activity, RNA polymerase II transcription termination factor activity, hydrolase activity, acting on acid anhydrides, purine nucleotide binding,	cellular metabolism, macromolecule metabolism, primary metabolism, regulation of cellular physiological process, regulation of metabolism, response to DNA damage stimulus,
CG3307	1.02607		-1.14288		-1.02635		-1.59386	0.276895		0.0625 uM PoA	AA392887	FBgn0011474	pr-set7	transferase activity, transferring one-carbon groups,	cell organization and biogenesis, cellular metabolism, macromolecule metabolism, negative regulation of cellular process, negative regulation of physiological process, primary metabolism, regulation of cellular physiological process, regulation of metabolism,
CG3166	1.13294		-1.14454		-1.09895		-1.76745	0		0.0625 uM PoA	AA263681	FBgn0000097	anterior open	DNA binding, photoreceptor activity, transmembrane receptor activity,	cell death, cell development, cell fate commitment, cell organization and biogenesis, cellular metabolism, cellular morphogenesis, embryonic development (sensu Metazoa), embryonic morphogenesis, eye development, hemocyte differentiation (sensu Arthropoda), hemopoietic or lymphoid organ development, imaginal disc development, larval or pupal development (sensu Insecta), mesoderm development, metam…
CG9772	2.12488	1.09182	-1.14648		1.25813	1.0049	-1.04009		0.5uM 20E (glands)		AA246762	FBgn0037236	CG9772	protein binding,	cellular metabolism, macromolecule metabolism, primary metabolism,
CG1210	3.60577	0	-1.14827		1.14693		-1.04525		0.5uM 20E (glands)		AA201214	FBgn0020386	Protein kinase 61C	alpha-type channel activity, cation transporter activity, ion channel activity, purine nucleotide binding, transferase activity, transferring phosphorus-containing groups,	cell death, cell growth, cell organization and biogenesis, cellular metabolism, cellular morphogenesis, establishment of localization, gametogenesis, macromolecule metabolism, negative regulation of cellular process, negative regulation of physiological process, positive regulation of cellular process, positive regulation of growth, positive regulation of physiological process, primary metabolism…
RH38929	1.00624		-1.14836		-1.17649	4.42944	-1.60978	0		0.0625 uM PoA	N/A
CG9434	1.05597		-1.15081	3.56473	1.90394	0.631458			10uM 20E		AA539823	FBgn0037724	Frost	protein binding,	response to cold, response to temperature stimulus,
CG17836	1.01173		-1.15224		1.02272		-1.71163	0		0.0625 uM PoA	AA696872	FBgn0038661	CG17836	DNA binding, protein dimerization activity,	cellular metabolism, primary metabolism, regulation of cellular physiological process, regulation of metabolism,
LD08911	1.00208		-1.1545		-1.26011	1.59985	-1.74856	0		0.0625 uM PoA	N/A
CG16838			-1.16009		-1.01307		-1.50009	0.0675052		0.0625 uM PoA	AA802018	FBgn0036574	CG16838	hydrolase activity, acting on acid anhydrides,
CG12099			-1.16106		-1.09173		-1.57746	0.156078		0.0625 uM PoA	AA201235	FBgn0035232	CG12099	cation binding, ligase activity, forming carbon-nitrogen bonds, metal ion binding,	cellular metabolism, macromolecule metabolism, primary metabolism,
CG7752	-1.15718		-1.16141		-1.11186		-1.74725	0.143176		0.0625 uM PoA	AA202168	FBgn0259785	putzig	DNA binding, cation binding, metal ion binding,	cell organization and biogenesis, cellular metabolism, macromolecule metabolism, primary metabolism,
CG6756			-1.16182		-1.08409		-1.73748	0		0.0625 uM PoA	AA141528	FBgn0032397	Translocase of outer membrane 70	primary active transporter activity, transferase activity, transferring glycosyl groups,	cell organization and biogenesis, cellular localization, establishment of localization, protein localization, transport,
CG9748	-1.08649		-1.16272		-1.31765	0	-1.60566	0.143176		0.0625 uM PoA	AA201920	FBgn0000171	belle	ATP-dependent helicase activity, RNA helicase activity, hydrolase activity, acting on acid anhydrides, purine nucleotide binding,	cell development, cellular metabolism, gametogenesis, primary metabolism, spermatid differentiation,
CG5949			-1.16573		-1.13227		-1.52324	0.156078		0.0625 uM PoA	AE003529	FBgn0012066	DNA-polymerase-delta	DNA binding, cation binding, hydrolase activity, acting on ester bonds, metal ion binding, transferase activity, transferring phosphorus-containing groups,	catabolism, cellular metabolism, establishment of localization, macromolecule metabolism, primary metabolism, response to DNA damage stimulus, transport,
RH44270	1.67915	0.400685	-1.16637		-1.09736		-1.3398	0.143176	0.5uM 20E (glands)		N/A
CG31012	1.78229	0	-1.16791		-1.01237		-1.90647	0	0.5uM 20E (glands)	0.0625 uM PoA	AA141604	FBgn0027598	CG31012	protein binding, bridging, receptor binding,
CG7207	1.64824	1.09182	-1.17565	1.13014	-1.0441		-1.05483		0.5uM 20E (glands)		AA941020	FBgn0027569	CG7207	transferase activity, transferring phosphorus-containing groups,	cellular metabolism, macromolecule metabolism, primary metabolism,
CG1782	1.01573		-1.1763		-1.13028		-1.6943	0.276895		0.0625 uM PoA	AA263872	FBgn0023143	Ubiquitin activating enzyme 1	ligase activity, forming carbon-nitrogen bonds, purine nucleotide binding, ubiquitin activating enzyme activity, ubiquitin-like activating enzyme activity,	autophagy, cellular metabolism, establishment of localization, macromolecule metabolism, primary metabolism, protein localization, transport,
CG3861			-1.17705		-1.31081	0	-1.8564	0		0.0625 uM PoA	AA246339	FBgn0086133	knockdown	transferase activity, transferring acyl groups,	catabolism, cellular metabolism, macromolecule metabolism, primary metabolism,
CG7717	2.40258	0	-1.1774		1.05838		-1.19298		0.5uM 20E (glands)		AA950070	FBgn0024329	Mekk1	purine nucleotide binding, transferase activity, transferring phosphorus-containing groups,	cellular metabolism, macromolecule metabolism, primary metabolism, signal transduction,
LD32051	1.03936		-1.17803		-1.19797	1.0049	-1.66208	0		0.0625 uM PoA	N/A
CG3637	1.73609	0	-1.1823		1.08697		-1.03228		0.5uM 20E (glands)		AA950022	FBgn0025865	Cortactin	cytoskeletal protein binding,	cell motility, cell organization and biogenesis, cellular morphogenesis, establishment of localization, gametogenesis, intercellular bridge organization and biogenesis, localization of cell,
CG15100	1.02214		-1.18257	4.45387	-1.25687		-1.67131	0.143176		0.0625 uM PoA	AA538626	FBgn0034401	CG15100	RNA binding, ligase activity, forming carbon-oxygen bonds, purine nucleotide binding,	biosynthesis, cellular metabolism, macromolecule metabolism, nitrogen compound metabolism, primary metabolism,
CG10082	1.6807	0.400685	-1.18303		-1.08688		-1.01652		0.5uM 20E (glands)		AA201509	FBgn0034644	CG10082	transferase activity, transferring phosphorus-containing groups,	cellular metabolism, establishment of localization, macromolecule metabolism, primary metabolism, transport,
CG18076	1.27502	0	-1.18604		-1.12428		-1.68904	0.143176		0.0625 uM PoA	AA697956	FBgn0013733	short stop	cation binding, cytoskeletal protein binding, intermediate filament binding, metal ion binding,	appendage development (sensu Endopterygota), appendage morphogenesis, brain development, cell cycle, cell development, cell fate commitment, cell motility, cell organization and biogenesis, cell-cell signaling, cellular metabolism, cellular morphogenesis, ectoderm development, establishment of localization, imaginal disc development, larval or pupal development (sensu Insecta), localization of ce…
CG4706			-1.18798		-1.51097	0				10uM 20E	AE003690	FBgn0037862	CG4706	carbon-oxygen lyase activity, cation binding, metal ion binding,	biosynthesis, catabolism, cellular metabolism, macromolecule metabolism, nitrogen compound metabolism, primary metabolism,
CG32164	1.07475		-1.19283	1.50148	-1.14977	2.73769	-1.54324	0		0.0625 uM PoA	AA141880	FBgn0042177	CG32164	protein transporter activity,	cell organization and biogenesis, cellular localization, establishment of localization, protein localization, transport,
CG10571	1.06598		-1.19287	2.76148	-1.14469		-1.51139	0.112723		0.0625 uM PoA	AE003540	FBgn0015904	araucan	DNA binding, specific RNA polymerase II transcription factor activity,	appendage development (sensu Endopterygota), appendage morphogenesis, cell fate commitment, cell organization and biogenesis, cellular metabolism, cellular morphogenesis, ectoderm development, establishment of tissue polarity, eye development, imaginal disc development, larval or pupal development (sensu Insecta), metamorphosis, morphogenesis of an epithelium, nervous system development, organ mo…
CG7656	2.70126	0	-1.1971		1.07462		1.25429		0.5uM 20E (glands)		AE003530	FBgn0036516	CG7656	ligase activity, forming carbon-nitrogen bonds, ubiquitin conjugating enzyme activity,	cellular metabolism, macromolecule metabolism, primary metabolism,
CG8556	-1.23242		-1.19983	2.17103	1.12692		-1.54727	0.276895		0.0625 uM PoA	AA803669	FBgn0014011	Rac2	hydrolase activity, acting on acid anhydrides, purine nucleotide binding,	RNA localization, anterior/posterior pattern formation, axis specification, cell development, cell organization and biogenesis, cellular morphogenesis, embryonic development (sensu Metazoa), embryonic morphogenesis, eye development, gametogenesis, imaginal disc development, larval or pupal development (sensu Insecta), metamorphosis, morphogenesis of an epithelium, muscle cell differentiation, mus…
CG4215			-1.20158		-1.1934		-1.75836	0		0.0625 uM PoA	AA439434	FBgn0015546	spellchecker1	DNA binding, purine nucleotide binding,	cellular metabolism, macromolecule metabolism, primary metabolism, response to DNA damage stimulus,
CG4466	1.25323		-1.20935		1.3712	0	1.74875	0	0.0625 uM PoA		AA201497	FBgn0001226	Heat shock protein 27	protein binding,	aging, cellular metabolism, defense response, determination of adult life span, macromolecule metabolism, primary metabolism, response to heat, response to temperature stimulus,
CG9505			-1.21481		1.00067		-1.98613	0		0.0625 uM PoA	AA736066	FBgn0031805	CG9505	cation binding, metal ion binding, peptidase activity,	cellular metabolism, macromolecule metabolism, primary metabolism,
LP01301	1.51718	0	-1.21649		1.03313		-1.15369		0.5uM 20E (glands)		N/A
RE45701	1.08033		-1.21682	2.76148	-1.64577	0.467381	-1.56149	0		10uM 20E, 0.0625 uM PoA	N/A
CG7951	1.03708		-1.21873	4.45387	-1.29336	1.0049	-1.55653	0		0.0625 uM PoA	AA141022	FBgn0015542	similar	DNA binding,	cellular metabolism, ectoderm development, nervous system development, primary metabolism, regulation of cellular physiological process, regulation of metabolism, signal transduction,
CG7706	1.44648		-1.22111		-1.61966	0.631458				10uM 20E	AA247067	FBgn0038640	CG7706	anion transporter activity, electrochemical potential-driven transporter activity,
CG30132	-1.01718		-1.2213		-1.6781	0	-1.77413	0		10uM 20E, 0.0625 uM PoA	AA391205	FBgn0260934	par-1	DNA binding, DNA topoisomerase activity, purine nucleotide binding, transferase activity, transferring phosphorus-containing groups,	RNA localization, anterior/posterior pattern formation, axis specification, catabolism, cell cycle, cell development, cell fate commitment, cell organization and biogenesis, cellular metabolism, cellular morphogenesis, gametogenesis, macromolecule metabolism, maintenance of localization, mating type determination, oocyte differentiation, primary metabolism, protein localization, regulation of sig…
GH10215	1.05843		-1.22316		1.03378		-2.89201	0		0.0625 uM PoA	N/A
CG2637	-1.03751		-1.2233		-1.11178		-1.60894	0		0.0625 uM PoA	AA697592	FBgn0000986	Female sterile (2) Ketel	protein carrier activity,	cell organization and biogenesis, cellular localization, cellular morphogenesis, establishment of localization, gametogenesis, protein localization, transport,
CG11880	1.5215	0	-1.22626	2.76148	1.04853		-1.14165		0.5uM 20E (glands)		AA697340	FBgn0039637	CG11880	transporter activity,	establishment of localization, transport,
CG7594	1.76734	0.668523	-1.22733		-1.25292	1.59985	-1.19025	0.726625	0.5uM 20E (glands)		AE003530	FBgn0014848	Eig71Eh
CG4311	-1.53756	2.99329	-1.22773	3.56473	-1.16439		1.12946	1.14273		0.5uM 20E (glands)	AA142090	FBgn0010611	HMG Coenzyme A synthase	transferase activity, transferring acyl groups,	cellular metabolism, embryonic development (sensu Metazoa), primary metabolism,
CG6512	-1.28057	0	-1.2432		-1.19199	2.73769	-1.6881	0		0.0625 uM PoA	AA695607	FBgn0036702	CG6512	cation binding, hydrolase activity, acting on acid anhydrides, metal ion binding, peptidase activity, purine nucleotide binding,	catabolism, cell cycle, cellular metabolism, macromolecule metabolism, primary metabolism,
CG9901	1.51685	1.09182	-1.25239		1.06989		-1.02981		0.5uM 20E (glands)		AA440440	FBgn0011742	Actin-related protein 14D	cytoskeletal protein binding,	cell organization and biogenesis, cellular metabolism, macromolecule metabolism, primary metabolism, regulation of cellular physiological process, regulation of metabolism,
CG18255			-1.25871		1.58722	0.631458			10uM 20E		AA264459	FBgn0013988	Stretchin-Mlck	DNA binding, purine nucleotide binding, transferase activity, transferring phosphorus-containing groups, transmembrane receptor activity,	cell cycle, cell division, cellular metabolism, chromosome segregation, macromolecule metabolism, mesoderm development, organ morphogenesis, primary metabolism,
CG10360	-1.16461		-1.25979		-1.00203		-1.87773	0		0.0625 uM PoA	AA141361	FBgn0003231	refractory to sigma P	cation binding, metal ion binding, peptidase activity,	cellular metabolism, macromolecule metabolism, primary metabolism,
CG4059	1.00043		-1.26237	0.619297	1.12372		-1.59742	0		0.0625 uM PoA	AA140663	FBgn0001078	ftz transcription factor 1	DNA binding, ligand-dependent nuclear receptor activity, transcription factor binding,	blastoderm segmentation, cell death, cellular metabolism, embryonic pattern specification, exocrine system development, gland development, larval or pupal development (sensu Insecta), metamorphosis, primary metabolism, regulation of cellular physiological process, regulation of development, heterochronic, regulation of metabolism, response to chemical stimulus, response to hormone stimulus, signa…
CG10109	-1.05453		-1.26244	0.383589	-1.22676	2.73769	-1.55685	0		0.0625 uM PoA	AA694856	FBgn0001332	Lobe	protein binding,	imaginal disc development, imaginal disc growth, regulation of organ size, signal transduction,
CG10302			-1.26346		-1.26725	0.467381	-1.78927	0		0.0625 uM PoA	AA694956	FBgn0032679	bicoid stability factor	RNA binding,
CG3506	-1.05801		-1.26822		-1.52109	0				10uM 20E	AA246989	FBgn0003970	vasa	ATP-dependent helicase activity, RNA helicase activity, hydrolase activity, acting on acid anhydrides, purine nucleotide binding,	RNA localization, anterior/posterior pattern formation, axis specification, biosynthesis, cell development, cell fate commitment, cell organization and biogenesis, cellular metabolism, gametogenesis, macromolecule metabolism, oocyte differentiation, primary metabolism, regulation of cellular physiological process, regulation of metabolism,
CG8625	-1.12166		-1.27045	0.493444	-1.04811		-1.77985	0		0.0625 uM PoA	AA201120	FBgn0011604	Imitation SWI	ATP-dependent helicase activity, DNA binding, DNA helicase activity, RNA helicase activity, general RNA polymerase II transcription factor activity, hydrolase activity, acting on acid anhydrides, purine nucleotide binding,	cell organization and biogenesis, cellular metabolism, macromolecule metabolism, positive regulation of cellular process, positive regulation of physiological process, primary metabolism, regulation of cellular physiological process, regulation of metabolism,
CG18102	-1.21386		-1.27504		-1.17317		-1.74904	0		0.0625 uM PoA	AA201861	FBgn0003392	shibire	cytoskeletal protein binding, hydrolase activity, acting on acid anhydrides, purine nucleotide binding,	cell development, cell division, cell motility, cell organization and biogenesis, cellular localization, cellularization, cellularization (sensu Metazoa), defense response, embryonic development (sensu Metazoa), establishment of localization, gametogenesis, learning and/or memory, localization of cell, protein localization, tracheal system development (sensu Insecta), transport,
CG14739	-1.01917		-1.27689	0.619297	-1.52592	0.631458				10uM 20E	AE003694	FBgn0037987	CG14739	ubiquitin conjugating enzyme activity,	cellular metabolism, macromolecule metabolism, primary metabolism,
CG7324	1.13402		-1.27725		1.12547		-1.686	0		0.0625 uM PoA	AA201288	FBgn0037074	CG7324	GTPase activator activity, small GTPase regulator activity,	cell cycle, cell organization and biogenesis, cellular localization, establishment of localization, protein localization, regulation of cellular physiological process, transport,
CG6045	-1.10278		-1.28186		-1.28885	0	-2.01171	0		0.0625 uM PoA	AE003709	FBgn0038349	CG6045	oxidoreductase activity, acting on CH2 groups,	cellular metabolism, defense response, establishment of localization, primary metabolism, transport,
CG4845	1.01837		-1.28215		-1.64275	0	-1.06449			10uM 20E	AA950002	FBgn0243511	phagocyte signaling impaired	binding,
LD02884	1.0776		-1.28272		-1.10137		-1.53653	0		0.0625 uM PoA	N/A
CG12008	-1.05737		-1.28275	1.76151	-1.48833	0	-2.49541	0		0.0625 uM PoA	AA440620	FBgn0004167	karst	cytoskeletal protein binding,	cell division, cell organization and biogenesis, cellular metabolism, gametogenesis, macromolecule metabolism, negative regulation of cellular process, negative regulation of physiological process, primary metabolism, regulation of cellular physiological process, regulation of metabolism,
CG3661	-1.20872		-1.28336		-1.35339	0	-2.1553	0		0.0625 uM PoA	AA567243	FBgn0010078	Ribosomal protein L23	nucleic acid binding, structural constituent of ribosome,	biosynthesis, cellular metabolism, macromolecule metabolism, primary metabolism,
CG3671	1.8333	0	-1.28547		1.07356		-1.62747	0.276895	0.5uM 20E (glands)	0.0625 uM PoA	AA820638	FBgn0011672	Malvolio	cation transporter activity,	establishment of localization, transport,
CG5371	-1.04152		-1.288		1.05872		-1.75681	0		0.0625 uM PoA	AA202856	FBgn0011703	Ribonucleoside diphosphate reductase large subunit	oxidoreductase activity, acting on CH2 groups,	cellular metabolism, macromolecule metabolism, primary metabolism,
CG5467	2.0043	0.905898	-1.28847	4.45387	-1.06853		1.01646		0.5uM 20E (glands)		AE003757	FBgn0039433	CG5467
CG10798	1.06819	4.09188	-1.28893	2.76148	1.13435		-1.67836	0		0.0625 uM PoA	AA438991	FBgn0000472	diminutive	DNA binding,	cell competition (sensu Metazoa), cell cycle, cell growth, cell organization and biogenesis, cell proliferation, cellular metabolism, cellular morphogenesis, embryonic development (sensu Metazoa), gametogenesis, macromolecule metabolism, positive regulation of cellular process, positive regulation of growth, positive regulation of physiological process, primary metabolism, regulation of body size…
CG14341			-1.28932		2.11289	0.467381			10uM 20E		AE003587	FBgn0031315	CG14341
CG1483	-1.1024		-1.29259		-1.09279		-2.01421	0		0.0625 uM PoA	AA202594	FBgn0002645	Microtubule-associated protein 205	cytoskeletal protein binding,	cell organization and biogenesis,
CG9214	-1.06927		-1.29491		1.0308		-1.59551	0		0.0625 uM PoA	AA202081	FBgn0028397	Tob	protein binding,	cell cycle, cell proliferation, negative regulation of cellular process, negative regulation of physiological process, regulation of cellular physiological process, signal transduction,
CG5411			-1.29673		-1.48532	0	-1.58343	0		0.0625 uM PoA	AA801505	FBgn0034886	Phosphodiesterase 8	hydrolase activity, acting on ester bonds,	cellular metabolism, mesoderm development, primary metabolism, signal transduction,
CG10272	1.94947	0	-1.30255	0.383589	-1.02159		1.01002		0.5uM 20E (glands)		AE003675	FBgn0053324	CG33324	transferase activity, transferring one-carbon groups,	cell organization and biogenesis, cellular metabolism, macromolecule metabolism, negative regulation of cellular process, negative regulation of gene expression, epigenetic, negative regulation of physiological process, positive regulation of cellular process, positive regulation of gene expression, epigenetic, positive regulation of physiological process, primary metabolism, regulation of cellul…
CG18730	-1.02899		-1.30424		1.67399	0.29873			10uM 20E		AB042862	FBgn0000079	Amylase proximal	cation binding, hydrolase activity, acting on glycosyl bonds, metal ion binding,	macromolecule metabolism, primary metabolism,
CG12773	1.79065	1.48283	-1.30797	4.45387	-1.34524	0	-1.01977		0.5uM 20E (glands)		AA440635	FBgn0024365	CG12773	amino acid transporter activity, anion transporter activity, carboxylic acid transporter activity, cation transporter activity, electrochemical potential-driven transporter activity, polyamine transporter activity,	establishment of localization, transport,
CG3752	-1.24824		-1.31894	3.56473	-1.11457		-2.11107	0		0.0625 uM PoA	AA567509	FBgn0012036	Aldehyde dehydrogenase	oxidoreductase activity, acting on the aldehyde or oxo group of donors,	cellular metabolism,
CG4630	-1.20657		-1.33161	1.50148	1.01918		-1.67254	0		0.0625 uM PoA	AE003819	FBgn0033809	CG4630	carnitine transporter activity, cation transporter activity,	establishment of localization, macromolecule metabolism, primary metabolism, transport,
CG1882	-1.04343		-1.33767		-1.08888		-1.74804	0.156078		0.0625 uM PoA	AA203049	FBgn0033226	CG1882	hydrolase activity,	cellular metabolism,
CG2830			-1.34017		-1.81521	0				10uM 20E	AE003588	FBgn0011244	Heat shock protein 60 related	hydrolase activity, acting on acid anhydrides, purine nucleotide binding, unfolded protein binding,	cell development, cell organization and biogenesis, cellular localization, cellular metabolism, establishment of localization, gametogenesis, macromolecule metabolism, primary metabolism, protein localization, response to heat, response to temperature stimulus, spermatid differentiation, transport,
CG4170	1.04026		-1.34022		-1.10753		-1.6542	0		0.0625 uM PoA	AA263918	FBgn0024183	vasa intronic gene	RNA binding,	cellular metabolism, posttranscriptional gene silencing, primary metabolism,
CG3059	-1.00194		-1.34347	0	-1.26023	1.0049	-1.63918	0		0.0625 uM PoA	AA201196	FBgn0024947	NTPase	hydrolase activity, acting on acid anhydrides, hydrolase activity, acting on ester bonds,	cellular metabolism, primary metabolism,
LD33681	-1.02215		-1.35439		-1.3084	0	-1.66518	0		0.0625 uM PoA	N/A
CG13124	-1.64936	0.905898	-1.35772		-1.04575		-1.12806	3.8083		0.5uM 20E (glands)	AE003626	FBgn0032156	CG13124	RNA binding,
CG13868	-1.14273	2.36619	-1.363	0.493444	-1.34873	0.29873	-1.57538	0		0.0625 uM PoA	AA393019	FBgn0034501	CG13868	protein binding,
CG1322	-1.2071		-1.37125	3.56473	-1.11662		-1.64949	0.276895		0.0625 uM PoA	AA391499	FBgn0004606	Zn finger homeodomain 1	DNA binding, cation binding, metal ion binding,	cell motility, cellular metabolism, development of primary sexual characteristics, ectoderm development, establishment of localization, gametogenesis, localization of cell, mesoderm development, muscle development, nervous system development, organ morphogenesis, primary metabolism, regulation of cellular physiological process, regulation of metabolism,
CG8772	-1.11198		-1.37774		-1.07748		-3.10967	0		0.0625 uM PoA	AA539683	FBgn0033765	no extended memory	hydrolase activity, acting on carbon-nitrogen (but not peptide) bonds,	cellular metabolism, learning and/or memory, locomotory behavior, nitrogen compound metabolism, primary metabolism,
CG2718	1.50374	2.99329	-1.38504	2.17103	-1.57955	0	-1.06803		0.5uM 20E (glands)	10uM 20E	AA390709	FBgn0001142	Glutamine synthetase 1	ligase activity, forming carbon-nitrogen bonds, oxidoreductase activity, acting on the CH-NH2 group of donors,	biosynthesis, cellular metabolism, nitrogen compound metabolism, primary metabolism,
CG17723	-1.12333		-1.38615		1.02974		-1.55729	0		0.0625 uM PoA	AA201711	FBgn0035432	-	cation transporter activity, metal ion transporter activity,	establishment of localization, transport,
CG11579	-1.02788		-1.3926	3.56473	-1.59291	0	-1.29893	0.143176		10uM 20E	AA201402	FBgn0000117	armadillo	alpha-catenin binding, cytoskeletal protein binding, receptor binding,	cell development, cell division, cell fate commitment, cell organization and biogenesis, cell-cell adhesion, cellular morphogenesis, ectoderm development, embryonic development (sensu Metazoa), embryonic morphogenesis, eye development, gametogenesis, imaginal disc development, larval or pupal development (sensu Insecta), macromolecule metabolism, metamorphosis, morphogenesis of a branching struct…
CG8522	-1.28776	4.09188	-1.40601	1.76151	-1.17794		-1.60645	0		0.0625 uM PoA	AA201358	FBgn0015234	Helix loop helix protein 106	DNA binding,	biosynthesis, cellular metabolism, positive regulation of cellular process, positive regulation of physiological process, primary metabolism, regulation of cellular physiological process, regulation of metabolism,
CG9012	-1.09389		-1.40779	0.719887	-1.19393	1.59985	-1.72067	0		0.0625 uM PoA	AA246676	FBgn0000319	Clathrin heavy chain	protein binding,	cell development, cell organization and biogenesis, cell-cell signaling, cellular localization, establishment of localization, gametogenesis, neurophysiological process, protein localization, spermatid differentiation, transport,
CG7762	-1.04694		-1.4081		-1.14755		-1.53654	0.487361		0.0625 uM PoA	AA246933	FBgn0028695	Rpn1	peptidase activity,	cell cycle, cellular metabolism, macromolecule metabolism, primary metabolism, regulation of cellular physiological process,
GM15148	1.48865	0	-1.40949	0.719887	-1.23215	1.0049	-2.34158	0.0675052		0.0625 uM PoA	N/A
CG30456	-1.53969	4.09188	-1.41752		-1.28622	2.73769	-1.06838			0.5uM 20E (glands)	AE003804	FBgn0050456	CG30456	small GTPase regulator activity,
CG5870			-1.44584	0.835174	-1.61515	1.0049	-1.41865			10uM 20E	AA263778	FBgn0250788	beta Spectrin	calmodulin binding, cytoskeletal protein binding,	cell organization and biogenesis, cell-cell signaling, neurophysiological process,
CG13391	-1.35727	2.36619	-1.45249	0.383589	-1.07833		-1.53914	0		0.0625 uM PoA	AA140832	FBgn0027094	Alanyl-tRNA synthetase	RNA binding, ligase activity, forming carbon-oxygen bonds, purine nucleotide binding,	biosynthesis, cellular metabolism, macromolecule metabolism, nitrogen compound metabolism, primary metabolism,
CG10119	-1.01594		-1.45577	0.493444	-1.05197		-1.96167	0.156078		0.0625 uM PoA	AA440044	FBgn0010397	Lamin C	structural constituent of cytoskeleton,	cell cycle, cell organization and biogenesis,
CG2151	-1.28002	1.09182	-1.45696		-1.2071		-1.74213	0		0.0625 uM PoA	AA246217	FBgn0020653	Thioredoxin reductase-1	coenzyme binding, electron carrier activity, metal ion binding, oxidoreductase activity, acting on NADH or NADPH, oxidoreductase activity, acting on sulfur group of donors, purine nucleotide binding,	aging, cellular metabolism, determination of adult life span, establishment of localization, transport,
CG10641	-1.35938	1.80717	-1.46696	0	-1.3426	1.59985	-1.57785	0		0.0625 uM PoA	AA540696	FBgn0032731	CG10641	cation binding, metal ion binding,	mesoderm development,
LD08439	-1.00747		-1.47819	1.50148	-1.2424	0.631458	-1.93146	0		0.0625 uM PoA	N/A
RE59708	1.2505	0	-1.48007		-1.03414		-1.71382	0.112723		0.0625 uM PoA	N/A
CG5889	-1.014		-1.48847	0.493444	-1.12615		-1.67763	0		0.0625 uM PoA	AA698192	FBgn0029155	Mdh	carbon-carbon lyase activity, coenzyme binding, metal ion binding, oxidoreductase activity, acting on CH-OH group of donors,	catabolism, cellular metabolism, macromolecule metabolism, primary metabolism,
CG3376	-1.05256		-1.48867	0	-1.20392	2.73769	-1.9021	0		0.0625 uM PoA	AA440322	FBgn0034997	CG3376	hydrolase activity, acting on ester bonds,	catabolism, cellular metabolism, primary metabolism,
CG10353	-1.09319		-1.50089	0	-1.16601					0.5um 20E	AE003487	FBgn0030349	CG10353	protein binding,
CG31904	1.10307		-1.50253	3.56473	1.08581					0.5um 20E	AA567379	FBgn0260479	CG31904
CG3135	-1.12424		-1.50331	0.619297	-1.01503					0.5um 20E	AE003438	FBgn0003390	shifted	receptor binding, transferase activity, transferring phosphorus-containing groups,	cell proliferation, cell-cell adhesion, cell-cell signaling, cellular metabolism, ectoderm development, macromolecule metabolism, nervous system development, primary metabolism, signal transduction,
CG8884	-1.01579		-1.50435	0	-1.12225		1.12498	0.487361		0.5um 20E	AA201895	FBgn0013334	Synapse-associated protein 47kD	protein binding,	cell-cell signaling, neurophysiological process,
SD26211	-1.07152		-1.50504	0.383589	-1.15562		-1.36738	0		0.5um 20E	N/A			DNA binding,	cellular metabolism, macromolecule metabolism, primary metabolism,
CG3651	-1.06484		-1.50527	2.17103	-1.24549	1.59985	-2.14527	0.0675052		0.5um 20E, 0.0625 uM PoA	AA803989	FBgn0032974	CG3651
CG4001	-1.41765		-1.50722	0	-1.04554					0.5um 20E	AA540119	FBgn0003071	Phosphofructokinase	transferase activity, transferring phosphorus-containing groups,	catabolism, cellular metabolism, macromolecule metabolism, primary metabolism,
CG5977	1.23351	1.09182	-1.50855	0.619297	-1.15108		-1.05046			0.5um 20E	AA820295	FBgn0039141	spastin	hydrolase activity, acting on acid anhydrides, purine nucleotide binding,	cell organization and biogenesis, cell-cell signaling, cellular localization, cellular metabolism, establishment of localization, locomotory behavior, macromolecule metabolism, neurophysiological process, positive regulation of cellular process, positive regulation of physiological process, primary metabolism, protein localization, regulation of cellular physiological process, transport,
CG31431	1.48363		-1.5136	0.493444	-1.71143	0	-1.11221	5.3663		0.5um 20E, 10uM 20E	AE003736	FBgn0051431	CG31431		development,
CG7002			-1.51487	0.835174	-1.1105					0.5um 20E	AB035891	FBgn0029167	Hemolectin	polysaccharide binding, sugar binding,	cellular metabolism, defense response, macromolecule metabolism, nitrogen compound metabolism, primary metabolism, regulation of body fluids,
CG18492	-1.15959		-1.51613	0.619297	1.12693		-1.30836	2.81392		0.5um 20E	AA202994	FBgn0026323	TGF-beta activated kinase 1	purine nucleotide binding, transferase activity, transferring phosphorus-containing groups,	cell death, cell organization and biogenesis, cellular metabolism, cellular morphogenesis, defense response, embryonic development (sensu Metazoa), embryonic morphogenesis, establishment of tissue polarity, eye development, imaginal disc development, immune response, larval or pupal development (sensu Insecta), macromolecule metabolism, metamorphosis, morphogenesis of an epithelium, organ morphog…
CG3902	1.04602		-1.51841	0	-1.57975	0				0.5um 20E, 10uM 20E	AA695084	FBgn0036824	CG3902	oxidoreductase activity, acting on the CH-CH group of donors,	cellular metabolism, establishment of localization, primary metabolism, transport,
CG7235	1.31324		-1.52318	0.719887	1.03498	0				0.5um 20E	AE003610	FBgn0031728	Hsp60C	hydrolase activity, acting on acid anhydrides, purine nucleotide binding, unfolded protein binding,	cell organization and biogenesis, cellular localization, cellular metabolism, establishment of localization, macromolecule metabolism, primary metabolism, protein localization, transport,
LD14961	-1.0731		-1.52634	0.493444	-1.10945		-1.1916	0.276895		0.5um 20E	N/A
CG7069	-1.22214		-1.52735	0.493444	-1.21843	0.631458	-1.02407			0.5um 20E	AE003738	FBgn0038952	CG7069	transferase activity, transferring phosphorus-containing groups,	catabolism, cellular metabolism, macromolecule metabolism, primary metabolism,
CG11347	1.19157		-1.53391	0.383589	-1.08389		-1.39555			0.5um 20E	AA263392	FBgn0035542	CG11347	protein binding,
CG2522	-1.12326		-1.53554	0	-1.18173		-1.1841	5.3663		0.5um 20E	AA142160	FBgn0010391	GTP-binding protein	RNA binding, hydrolase activity, acting on acid anhydrides, purine nucleotide binding, signal recognition particle binding,	cell development, cell organization and biogenesis, cellular localization, cellular morphogenesis, establishment of localization, nervous system development, neuron differentiation, protein localization, regulation of secretion, transport,
CG4841	-1.37306		-1.53907	0.719887	1.04369		1.03712			0.5um 20E	AA567559	FBgn0032622	CG4841	protein binding,
CG9805	-1.09814		-1.5467	0	-1.36034	0	-1.75303	0.276895		0.5um 20E, 0.0625 uM PoA	AA141050	FBgn0037249	eIF3-S10	translation factor activity, nucleic acid binding, translation initiation factor activity,	biosynthesis, cellular metabolism, macromolecule metabolism, primary metabolism, regulation of cellular physiological process, regulation of metabolism,
CG10689	-1.02941		-1.55061	0.493444	-1.00883		-1.06702			0.5um 20E	AA941520	FBgn0086444	lethal (2) 37Cb	ATP-dependent helicase activity, RNA helicase activity, hydrolase activity, acting on acid anhydrides, purine nucleotide binding,	cellular metabolism, macromolecule metabolism, primary metabolism,
CG17064	1.16874		-1.55085	0.719887	-1.01052		-1.08923			0.5um 20E	AA201789	FBgn0033845	mars	transferase activity, transferring phosphorus-containing groups,	cell-cell signaling,
CG7144			-1.55525	1.50148	1.02114		-1.02803			0.5um 20E	AA141712	FBgn0025687	CG7144	oxidoreductase activity, acting on the CH-NH group of donors,	catabolism, cellular metabolism, establishment of localization, nitrogen compound metabolism, primary metabolism, transport,
CG12410	-1.1147		-1.55571	2.76148	-1.16138		-1.56736	0		0.5um 20E, 0.0625 uM PoA	AB210899	FBgn0000394	crossveinless	protein binding,	embryonic development,
CG12065	-1.19432		-1.55965	0.383589	-1.1286		-1.33112	0		0.5um 20E	AA540470	FBgn0030052	CG12065	DNA binding,	cellular metabolism, primary metabolism, regulation of cellular physiological process, regulation of metabolism,
CG5594			-1.55998	0	-1.07621		-1.2472	2.81392		0.5um 20E	AA141292	FBgn0025698	CG5594	amino acid transporter activity, anion transporter activity, carboxylic acid transporter activity, cation transporter activity, electrochemical potential-driven transporter activity, polyamine transporter activity,	establishment of localization, transport,
CG10383	-1.97584	0.44969	-1.56152	0	-1.18175	1.59985	1.00093			0.5uM 20E (glands), 0.5um 20E	AA735656	FBgn0032699	CG10383	binding,
CG8351	-1.13829		-1.56259	0.383589	-1.18288		-1.59927	0		0.5um 20E, 0.0625 uM PoA	AA202292	FBgn0037632	Tcp-1eta	hydrolase activity, acting on acid anhydrides, purine nucleotide binding, transferase activity, transferring phosphorus-containing groups, unfolded protein binding,	cellular metabolism, macromolecule metabolism, primary metabolism,
CG1059	-1.00667	4.09188	-1.56494	0.719887	-1.29768	0	-1.19797	1.85895		0.5um 20E	AA141369	FBgn0087013	Karyopherin beta 3	protein carrier activity,	cell organization and biogenesis, cellular localization, establishment of localization, protein localization, transport,
CG31794	-1.04681		-1.56747	0.383589	-1.05047		-1.37232	0.143176		0.5um 20E	AA142016	FBgn0041789	Paxillin	cation binding, metal ion binding,	cell motility, cell organization and biogenesis, establishment of localization, localization of cell,
CG4501	-1.59061		-1.56805	1.50148	2.46078		-1.11627			0.5um 20E	AA202657	FBgn0027348	bubblegum	ligase activity, forming carbon-sulfur bonds,	cellular metabolism, primary metabolism,
CG17596	-1.03329		-1.57737	0.619297	-1.02692		-1.16608			0.5um 20E	AE003574	FBgn0011285	RPS6-protein kinase-II	purine nucleotide binding, transferase activity, transferring phosphorus-containing groups,	cell cycle, cellular metabolism, learning and/or memory, macromolecule metabolism, primary metabolism, signal transduction,
AT12172	-1.03011		-1.59254	0.619297	-1.1974	1.59985	-2.05808	0		0.5um 20E, 0.0625 uM PoA	N/A
CG10121	-1.02211		-1.59281	0.719887	-1.05668					0.5um 20E	AA697634	FBgn0035710	SP1173	molecular function unknown,	biological process unknown,
CG12403	-1.08287		-1.59409	2.17103	-1.16924		-1.10279			0.5um 20E	AE003638	FBgn0020368	Vha68-1	ATPase activity, coupled to transmembrane movement of ions, ATPase activity, coupled to transmembrane movement of substances, cation transporter activity, hydrolase activity, acting on acid anhydrides, primary active transporter activity, purine nucleotide binding,	biosynthesis, cellular metabolism, establishment of localization, primary metabolism, transport,
CG2221	-1.20288		-1.59529	0.619297	-1.13622		-1.15872			0.5um 20E	AA201668	FBgn0028331	lethal (1) G0289	receptor activity,
CG9389			-1.5955	1.50148	1.09272					0.5um 20E	AE003594	FBgn0037064	CG9389	hydrolase activity, acting on ester bonds,	cellular metabolism, primary metabolism, signal transduction,
CG5992	-1.03224		-1.59561	1.13014	-1.04143		-1.7513	0.143176		0.5um 20E, 0.0625 uM PoA	AE003523	FBgn0036752	Adenosine deaminase-related growth factor A	adenosine deaminase activity, growth factor activity, hydrolase activity, acting on carbon-nitrogen (but not peptide) bonds, receptor binding,	biosynthesis, cell proliferation, cellular metabolism, primary metabolism,
CG8046	-2.83872		-1.60624	2.76148	1.13		-1.07794			0.5um 20E	AE003834	FBgn0033388	CG8046	oxidoreductase activity, acting on CH-OH group of donors,	cellular metabolism, establishment of localization, transport,
CG4060	-1.14451		-1.60904	0	1.04988		-1.38765			0.5um 20E	AA735521	FBgn0038487	TweedleW	protein binding,
CG7070	-1.09		-1.60937	1.76151	-1.05904		-1.28401			0.5um 20E	AA246329	FBgn0003178	Pyruvate kinase	transferase activity, transferring phosphorus-containing groups,	catabolism, cellular metabolism, macromolecule metabolism, primary metabolism,
CG1151	1.01318		-1.61639	0.493444	-1.12198					0.5um 20E	AA539345	FBgn0027527	Osiris 6	protein binding,
CG2092	1.01926		-1.61992	0.493444	-1.03053					0.5um 20E	AA390489	FBgn0004243	scraps	cytoskeletal protein binding,	cell division, cell motility, cell organization and biogenesis, cellularization, establishment of localization, localization of cell,
CG8042	-1.12126		-1.62692	1.50148	-1.11307		-1.16774	3.8083		0.5um 20E	AA439128	FBgn0027554	CG8042	electron transporter activity,	cellular metabolism, establishment of localization, transport,
CG1106	1.05875		-1.64083	2.17103	-1.11342		-1.48571	0.276895		0.5um 20E	AA539495	FBgn0010225	Gelsolin	cytoskeletal protein binding, electrochemical potential-driven transporter activity, sugar transporter activity,	cell organization and biogenesis, cellular metabolism, establishment of localization, macromolecule metabolism, primary metabolism, transport,
CG10576	-1.0629		-1.64084	0	-1.02555		-1.14606	3.8083		0.5um 20E	AA140842	FBgn0035630	CG10576	peptidase activity,	biosynthesis, cellular metabolism, macromolecule metabolism, primary metabolism,
CG12737	-1.01395		-1.64209	0.619297	-1.279	1.59985	-1.31809	1.85895		0.5um 20E	AA201241	FBgn0025864	Calmodulin-binding protein related to a Rab3 GDP/GTP exchange protein	calmodulin binding, small GTPase regulator activity,	neurophysiological process, sensory perception of light stimulus, signal transduction,
CG7920	1.03232		-1.64505	0	-1.21396		-1.43072	0		0.5um 20E	AA263239	FBgn0039737	CG7920	transferase activity, transferring sulfur-containing groups,	cellular metabolism,
CG8222	-1.08858		-1.64721	0	-1.46277	0	-1.68835			0.5um 20E	AA141883	FBgn0032006	PDGF- and VEGF-receptor related	purine nucleotide binding, transferase activity, transferring phosphorus-containing groups, transmembrane receptor activity,	cell motility, cell organization and biogenesis, cell proliferation, cellular metabolism, cellular morphogenesis, ectoderm development, embryonic hemopoiesis, embryonic organ development, establishment of localization, gametogenesis, hemocyte differentiation (sensu Arthropoda), hemopoietic or lymphoid organ development, localization of cell, macromolecule metabolism, nervous system development, p…
CG7122	-1.20629		-1.64981	0	-1.34386	0	-1.59302	0		0.5um 20E, 0.0625 uM PoA	AE003507	FBgn0030893	RhoGAP16F	GTPase activator activity,
CG15312	1.01541		-1.65343	1.76151	1.16272		1.0034			0.5um 20E	AA201280	FBgn0030174	CG15312	protein binding,	cell adhesion,
CG1910	-1.06409		-1.65546	0.493444	-1.20002		-1.36357	1.85895		0.5um 20E	AA433188	FBgn0022349	CG1910	molecular function unknown,	biological process unknown,
CG12070	-1.1321		-1.67115	0.619297	-1.04381		-1.60508	0.276895		0.5um 20E, 0.0625 uM PoA	AA202696	FBgn0000416	Saposin-related		cellular metabolism, establishment of localization, primary metabolism, transport,
CG10321	-1.00494		-1.68649	1.13014	1.02047		-1.17075			0.5um 20E	AA735860	FBgn0034643	CG10321	cation binding, metal ion binding,
CG6020	-1.04306		-1.6908	0.619297	-1.10847		-1.22484			0.5um 20E	AA567912	FBgn0037001	CG6020	cation transporter activity, electron carrier activity, metal ion transporter activity, oxidoreductase activity, acting on NADH or NADPH, primary active transporter activity,	cellular metabolism, establishment of localization, transport,
CG13620	-1.10342		-1.697	0.493444	-1.07349		-1.13625			0.5um 20E	AA697105	FBgn0083077	molting defective	cation binding, metal ion binding,
CG5036	1.8987		-1.70681	0.835174	-1.05958		1.01847			0.5um 20E	AA567737	FBgn0028743	CG5036	regulator of G-protein signaling activity, small GTPase regulator activity,	regulation of signal transduction, signal transduction,
CG8197	-1.26869		-1.70895	0.383589	-1.01829		-1.15828			0.5um 20E	AE003835	FBgn0033369	CG8197
CG17888	-1.02807		-1.7109	0	-1.10121		-1.36699	0.726625		0.5um 20E	AA568045	FBgn0016694	PAR-domain protein 1	DNA binding, identical protein binding, protein dimerization activity,	cellular metabolism, circadian rhythm, mesoderm development, primary metabolism, regulation of cellular physiological process, regulation of metabolism,
CG11848			-1.71119	0.493444	-1.11219		-1.10689			0.5um 20E	AE003750	FBgn0039282	CG11848	binding,
CG1884	-1.17162	4.77395	-1.71382	1.50148	-1.12845	4.42944	-1.72543	0		0.5um 20E, 0.0625 uM PoA	AA263427	FBgn0085436	Not1	transcription regulator activity,	macromolecule metabolism, primary metabolism,
CG7538	-1.84973		-1.73935	0	1.06225		-1.2257	0.143176		0.5um 20E	AA246545	FBgn0014861	Minichromosome maintenance 2	DNA binding, DNA helicase activity, hydrolase activity, acting on acid anhydrides, purine nucleotide binding,	cell organization and biogenesis, cell proliferation, cellular metabolism, macromolecule metabolism, primary metabolism,
CG7524	-1.84193		-1.74131	1.13014	1.15551					0.5um 20E	AA201492	FBgn0003501	Src oncogene at 64B	purine nucleotide binding, transferase activity, transferring phosphorus-containing groups,	brain development, cell organization and biogenesis, cellular metabolism, cellularization, chemosensory behavior, embryonic development (sensu Metazoa), embryonic morphogenesis, gametogenesis, intercellular bridge organization and biogenesis, learning and/or memory, macromolecule metabolism, morphogenesis of an epithelium, nervous system development, primary metabolism, regulation of cellular phy…
CG4747	1.12155		-1.76255	0.383589	-1.12949		-1.54168	0.487361		0.5um 20E, 0.0625 uM PoA	AA201838	FBgn0043456	CG4747	oxidoreductase activity, acting on CH-OH group of donors,	catabolism, cellular metabolism, macromolecule metabolism, primary metabolism,
CG17342	1.28023	1.09182	-1.76573	0.493444	-1.48607	0.467381	-1.90904	0		0.5um 20E, 0.0625 uM PoA	AA391006	FBgn0017581	Lk6	purine nucleotide binding, transferase activity, transferring phosphorus-containing groups,	cell organization and biogenesis, cellular metabolism, macromolecule metabolism, primary metabolism, signal transduction,
CG2503	-1.08597		-1.77189	1.13014	-1.0641		-1.06473			0.5um 20E	AA201222	FBgn0010750	antimeros	cytoskeletal protein binding,
CG8174	-1.13719		-1.77316	0	1.01822		-1.45471	1.14273		0.5um 20E	AA201828	FBgn0026370	SRPK	purine nucleotide binding, transferase activity, transferring phosphorus-containing groups,	cellular metabolism, macromolecule metabolism, primary metabolism,
CG10120	1.09179		-1.79856	0	-1.36162	1.0049	-1.29439	0.276895		0.5um 20E	AA567704	FBgn0002719	Malic enzyme	carbon-carbon lyase activity, coenzyme binding, metal ion binding, oxidoreductase activity, acting on CH-OH group of donors,	catabolism, cellular metabolism, macromolecule metabolism, primary metabolism,
CG7015	-1.19158		-1.80283	0.383589	-1.01766		-1.08717			0.5um 20E	AE003555	FBgn0035895	Upstream of N-ras	DNA binding,	cellular metabolism, primary metabolism, regulation of cellular physiological process, regulation of metabolism,
CG8801	-1.07198		-1.8402	0.619297	-1.23068	0.631458	-1.44279	0.143176		0.5um 20E	AA201281	FBgn0028473	CG8801	hydrolase activity, acting on acid anhydrides, purine nucleotide binding,	cell proliferation,
RH07164	-1.01036		-1.8614	4.45387	-1.59256	0.29873	-1.86197	0.143176		0.5um 20E, 10uM 20E, 0.0625 uM PoA	N/A
CG7831	1.00744		-1.91887	0.383589	1.05188		1.02925			0.5um 20E	AA201623	FBgn0002924	non-claret disjunctional	cytoskeletal protein binding, minus-end-directed microtubule motor activity, purine nucleotide binding,	cell cycle, cell organization and biogenesis, cellular localization, chromosome segregation, establishment of localization, macromolecule metabolism, primary metabolism, protein localization, transport,
CG31366	-1.32036		-2.01021	0.493444	1.06656		1.05583			0.5um 20E	AA802879	FBgn0013275	Heat-shock-protein-70Aa	purine nucleotide binding,	cellular metabolism, defense response, macromolecule metabolism, primary metabolism, response to chemical stimulus, response to heat, response to temperature stimulus, response to unfolded protein,
CG4264	-1.13338		-2.07026	4.45387	-1.15033		-2.1746	0		0.5um 20E, 0.0625 uM PoA	AA201336	FBgn0001219	Heat shock protein cognate 4	hydrolase activity, acting on acid anhydrides, purine nucleotide binding, unfolded protein binding,	cell development, cell motility, cell organization and biogenesis, cell-cell signaling, cellular metabolism, cellular morphogenesis, defense response, embryonic development (sensu Metazoa), establishment of localization, localization of cell, macromolecule metabolism, nervous system development, neuron differentiation, neurophysiological process, primary metabolism, response to heat, response to …
CG5436	-1.05571		-2.12407	1.13014	-1.07693		-1.31615	5.3663		0.5um 20E	AA697182	FBgn0001230	Heat shock protein 68	purine nucleotide binding, unfolded protein binding,	aging, cellular metabolism, defense response, determination of adult life span, macromolecule metabolism, primary metabolism, response to heat, response to temperature stimulus,
CG3157			-2.1688	1.13014	-1.29737	0.29873	-1.19391	3.8083		0.5um 20E	AC010009	FBgn0260639	gamma-Tubulin at 23C	cytoskeletal protein binding, hydrolase activity, acting on acid anhydrides, purine nucleotide binding,	cell cycle, cell motility, cell organization and biogenesis, cellular localization, cellular metabolism, chromosome segregation, establishment of localization, localization of cell, macromolecule metabolism, primary metabolism, protein localization, transport,
CG6264	1.55432	4.09188	-2.25623						0.5uM 20E (glands)		AA816705	FBgn0040238	Bestrophin 1	alpha-type channel activity, anion transporter activity, ion channel activity,	establishment of localization, transport,
CG12101	-1.22128		-2.43112	0	-1.39721	1.0049	-1.67275	0.0675052		0.5um 20E, 0.0625 uM PoA	AA201257	FBgn0015245	Heat shock protein 60	hydrolase activity, acting on acid anhydrides, purine nucleotide binding, unfolded protein binding,	cell organization and biogenesis, cellular localization, cellular metabolism, establishment of localization, macromolecule metabolism, primary metabolism, protein localization, response to heat, response to temperature stimulus, transport,
CG9244	1.07703		-2.51187	1.76151	-1.15071		-1.78688	0.487361		0.5um 20E, 0.0625 uM PoA	AA202059	FBgn0010100	Aconitase	carbon-oxygen lyase activity,	biosynthesis, catabolism, cellular metabolism, macromolecule metabolism, nitrogen compound metabolism, primary metabolism,
CG2081	-1.1254		-2.56249	0	-1.35487	1.0049	-2.58332	0.112723		0.5um 20E, 0.0625 uM PoA	AE003485	FBgn0030262	Vago
CG18743	-1.21742		-2.90737	1.13014	-1.06078		-1.11496			0.5um 20E	AA567101	FBgn0013276	Heat-shock-protein-70Ab	purine nucleotide binding,	cellular metabolism, defense response, macromolecule metabolism, primary metabolism, response to chemical stimulus, response to heat, response to temperature stimulus, response to unfolded protein,
CG5582	2.43601	3.35443					3.61825		0.5uM 20E (glands)		AE003522	FBgn0036756	cln3		cell-cell signaling, neurophysiological process,
